# Supplementary material for: Gene expression profiles underlying aggressive behavior in the prefrontal cortex of cattle
Source: BMC Genomics. 2021 Apr 7;22:245. doi: 10.1186/s12864-021-07505-5 (PMC8028707; doi:10.1186/s12864-021-07505-5)
Supplement: Supplementary file 1 — Additional file 1: Table S1. Gene-list of the different studies containing the total number of genes associated with aggressive behavior across gene sets. Table S2.:= Lists of Significant genes in human evolution (from Zanella et al. 2019). Table S3. Summary statistics per sample of the RNA-seq analysis of aggressive (Lidia breed) and non-aggressive (Wagyu breed) groups. Table S4. Gene list report on the 918 up-regulated and 278 down-regulated (0.1 ≤ Log2FC ≤ 0.1) sequences in the aggressive Lidia breed. Table S5. List of the significantly overrepresented Ingenuity Pathway Analysis (IPA) gene ontology terms for the three main family categories in the up and down-regulated genes in the aggressive group. Table S6. Regulatory network of genes differentially expressed (P-value ≤ 0.01 ) in up and down regulated differentially expressed genes (DEG) in the aggressive Lidia breed. [file 12864_2021_7505_MOESM1_ESM.xlsx]

## Sheet: sheet 1
Gene expression profiles underlying aggressive behavior in the prefrontal cortex of cattle
Paulina G. Eusebi1, Natalia Sevane1, Thomas O´Rourke2,3, Manuel Pizarro1, Cedric Boeckx2,3,4, Susana Dunner1
1Universidad Complutense de Madrid, Avenida Puerta de Hierro, s/n, 28040, Madrid, Spain.
2 Universitat de Barcelona, Gran Vía de les Corts Catalanes 585, 08007, Barcelona, Spain.
3UBICS, Carrer Martí Franqués 1, 08028 Barcelona, Spain.
4ICREA, Passeig Lluís Companys 23, 08010 Barcelona, Spain.
Corresponding author. Paulig01@ucm.es

## Sheet: Supp. T1 sample details
Supplementary Table 1. Summary statistics per sample of the RNA-seq analysis of aggressive (Lidia breed) and non-aggressive (Wagyu breed) groups.
	Aggressive - Lidia breed group								Non-aggressive -Wagyu breed group
Sample	8312_quinta	8314_quinta	8320_quinta	8324_quinta	8162_montealto	8165_montealto	8171_montealto	8174_montealto	1	3	4	5	6	7	9	12
Total reads (M)	29.3	36.6	30.8	28.2	38.7	21.8	37.1	29.3	30.6	40.2	32.6	28.2	33.4	31.6	35	36.3
Good reads (M)	29.2	36.5	30.7	28.1	38.6	21.7	37	29.2	30.5	40.1	32.5	28.1	33.2	31.6	34.9	36.2
Uniquely mapped reads %	93.85	92.35	88.86	92.52	92.84	89.53	91.21	92.47	88.07	93.75	91.85	94.83	90.75	94.91	87.65	93.45
Average mapped lenght %	99.59	99.47	99.47	99.74	98.39	99.26	99.39	99.38	99.7	99.65	99.85	99.5	99.87	99.73	99.78	99.69

## Sheet: Supp. T2 Lidia trait records
	Supplementary Table 2. Records of the bulls and scores for each trait
		Trait/Score
	Animal	Aggressiveness	Ferocity	Face Hiding	Nobility
	8312_quinta	9	10	8	6
	8314_quinta	10	10	7	5
	8320_quinta	10	10	7	6
	8324_quinta	9	9	9	5
	8162_montealto	9	9	6	6
	8165_montealto	10	10	6	6
	8171_montealto	10	10	5	4
	8174_montealto	8	9	6	4

## Sheet: Supp. T3 CSCA
Supplementary Table 3.		Compendium gene-list of the different studies containing the total number of genes associated with aggressive behavior accross different studies.
Genes	GWAS_Adult	GWAS_Child	Selection Signatures cattle	Mouse_Holland	Rat	Mouse_Finland	Mouse_USA	Silver fox transcriptomes	KO mice	OMIM	OMIA	Total Occurrence	Weighted Ranking
MAOA	0	0	1	0	1	0	1	0	1	1	0	5	5
GRIA3	0	0	0	0	0	0	0	0	1	1	0	2	3
MECP2	0	0	0	0	0	0	0	0	1	1	0	2	3
PRNP	0	0	0	0	0	0	0	0	1	1	0	2	3
AVPR1A	0	1	0	0	0	0	0	0	1	0	0	2	2.5
CHMP2B	1	0	0	0	0	0	0	0	0	1	0	2	2.5
EN2	1	0	0	0	0	0	0	0	1	0	0	2	2.5
ERBB4	0	1	0	0	0	1	0	0	1	0	0	3	3
FGF14	0	1	0	0	0	0	0	0	0	1	0	2	2.5
HDAC4	0	1	0	0	0	0	0	0	0	1	0	2	2.5
KCNJ3	0	1	0	0	0	0	0	0	1	0	0	2	2.5
LRRC7	0	1	0	0	0	0	0	0	1	0	0	2	2.5
SERPINI1	0	1	0	0	0	0	0	0	0	1	0	2	2.5
ACHE	0	0	0	0	1	0	0	0	1	0	0	2	2
ALDH5A1	0	0	0	0	0	1	0	0	0	1	0	2	2
CACNB3	0	0	0	0	1	0	0	0	1	0	0	2	2
CADM1	0	0	0	0	1	0	0	0	1	0	0	2	2
CRHR1	0	0	0	0	0	1	0	0	1	0	0	2	2
ECM1	0	0	0	0	0	1	0	0	0	1	0	2	2
EEF1A2	0	0	0	0	1	0	0	0	0	1	0	2	2
EHMT1	0	0	0	0	0	1	0	0	0	1	0	2	2
GAD2	0	0	0	0	0	0	1	0	1	0	0	2	2
GDI1	0	0	0	1	0	0	0	0	1	0	0	2	2
GRN	0	0	0	0	0	1	0	0	1	0	0	2	2
GSK3A	0	0	0	0	1	0	0	0	1	0	0	2	2
HSF1	0	0	0	0	1	0	0	0	1	0	0	2	2
MAPK7	0	0	0	0	0	1	0	0	1	0	0	2	2
MME	0	0	0	0	0	1	0	0	1	0	0	2	2
NPY1R	0	0	0	0	0	0	1	0	1	0	0	2	2
PNOC	0	0	0	0	0	1	0	0	1	0	0	2	2
SPAST	0	0	0	1	0	0	0	0	0	1	0	2	2
SYN1	0	0	0	0	1	0	0	0	0	1	0	2	2
GRID1	0	0	0	0	0	0	1	0	1	0	0	2	2
DNAJB5	0	1	0	0	1	0	1	0	0	0	0	3	2
ALK	1	1	0	0	0	0	0	0	0	0	0	2	2
LAMA2	1	1	0	0	0	0	0	0	0	0	0	2	2
NFKB1	1	1	0	0	0	0	0	0	0	0	0	2	2
OSMR	1	1	0	0	0	0	0	0	0	0	0	2	2
RBFOX1	1	1	0	0	0	0	0	0	0	0	0	2	2
WDR62	1	1	0	0	0	0	0	0	0	0	0	2	2
AC3	0	0	0	0	0	0	0	0	1	0	0	1	1.5
ADCY3	0	0	0	0	0	0	0	0	1	0	0	1	1.5
ADCYAP1	0	0	0	0	0	0	0	0	1	0	0	1	1.5
ADCYAP1R1	0	0	0	0	0	0	0	0	1	0	0	1	1.5
ADORA1	0	0	0	0	0	0	0	0	1	0	0	1	1.5
ADORA2A	0	0	0	0	0	0	0	0	1	0	0	1	1.5
ADRA2C	0	0	0	0	0	0	0	0	1	0	0	1	1.5
ANK3	0	0	0	0	0	0	0	0	0	1	0	1	1.5
AP1S2	0	0	0	0	0	0	0	0	0	1	0	1	1.5
APBB2	0	0	0	0	0	0	0	0	0	1	0	1	1.5
APP	0	0	0	0	0	0	0	0	0	1	0	1	1.5
ASIC3	0	0	0	0	0	0	0	0	1	0	0	1	1.5
ATP13A2	0	0	0	0	0	0	0	0	0	1	0	1	1.5
AVPR1B	0	0	0	0	0	0	0	0	1	0	0	1	1.5
B2M	0	0	0	0	0	0	0	0	1	0	0	1	1.5
BDNF	0	0	0	0	0	0	0	0	1	0	0	1	1.5
CACNA1B	0	0	0	0	0	0	0	0	1	0	0	1	1.5
CAMK2A	0	0	0	0	0	0	0	0	1	0	0	1	1.5
CAMTA1	0	0	0	0	0	0	0	0	0	1	0	1	1.5
CASK	0	0	0	0	0	0	0	0	0	1	0	1	1.5
CEP152	0	0	0	0	0	0	0	0	0	1	0	1	1.5
CNGA2	0	0	0	0	0	0	0	0	1	0	0	1	1.5
CNR1	0	0	0	0	0	0	0	0	1	0	0	1	1.5
CNTNAP2	0	0	0	0	0	0	0	0	0	1	0	1	1.5
CRHBP	0	0	0	0	0	0	0	0	1	0	0	1	1.5
CRHR2	0	0	0	0	0	0	0	0	1	0	0	1	1.5
CTNNB1	0	0	0	0	0	0	0	0	0	1	0	1	1.5
CUL4B	0	0	0	0	0	0	0	0	0	1	0	1	1.5
CYP19	0	0	0	0	0	0	0	0	1	0	0	1	1.5
DBH	0	0	0	0	0	0	0	0	1	0	0	1	1.5
DEAF1	0	0	0	0	0	0	0	0	0	1	0	1	1.5
DISC1	0	0	0	0	0	0	0	0	0	1	0	1	1.5
DMPK	0	0	0	0	0	0	0	0	0	1	0	1	1.5
DPAGT1	0	0	0	0	0	0	0	0	0	1	0	1	1.5
DRD2	0	0	0	0	0	0	0	0	1	0	0	1	1.5
EGR3	0	0	0	0	0	0	0	0	1	0	0	1	1.5
ENTPD1	0	0	0	0	0	0	0	0	0	1	0	1	1.5
ERBB2	0	0	0	0	0	0	0	0	1	0	0	1	1.5
ESR1	0	0	0	0	0	0	0	0	1	0	0	1	1.5
ESR2	0	0	0	0	0	0	0	0	1	0	0	1	1.5
FEV	0	0	0	0	0	0	0	0	1	0	0	1	1.5
FIG4	0	0	0	0	0	0	0	0	0	1	0	1	1.5
FMR1	0	0	0	0	0	0	0	0	0	1	0	1	1.5
FOXP2	0	0	0	0	0	0	0	0	0	1	0	1	1.5
FTSJ1	0	0	0	0	0	0	0	0	0	1	0	1	1.5
GHRH	0	0	0	0	0	0	0	0	1	0	0	1	1.5
GLDC	0	0	0	0	0	0	0	0	0	1	0	1	1.5
GNAO1	0	0	0	0	0	0	0	0	1	0	0	1	1.5
GNAS	0	0	0	0	0	0	0	0	0	1	0	1	1.5
GNG8	0	0	0	0	0	0	0	0	1	0	0	1	1.5
HCFC1	0	0	0	0	0	0	0	0	0	1	0	1	1.5
HERC2	0	0	0	0	0	0	0	0	0	1	0	1	1.5
HOMER1	0	0	0	0	0	0	0	0	1	0	0	1	1.5
HSD17B10	0	0	0	0	0	0	0	0	0	1	0	1	1.5
HTR1B	0	0	0	0	0	0	0	0	1	0	0	1	1.5
HTT	0	0	0	0	0	0	0	0	0	1	0	1	1.5
IDS	0	0	0	0	0	0	0	0	0	1	0	1	1.5
INPP5E	0	0	0	0	0	0	0	0	0	1	0	1	1.5
KCNN3	0	0	0	0	0	0	0	0	1	0	0	1	1.5
KCNT1	0	0	0	0	0	0	0	0	0	1	0	1	1.5
KDM5C	0	0	0	0	0	0	0	0	0	1	0	1	1.5
KIF11	0	0	0	0	0	0	0	0	0	1	0	1	1.5
KIRREL3	0	0	0	0	0	0	0	0	1	0	0	1	1.5
LHCGR	0	0	0	0	0	0	0	0	0	1	0	1	1.5
LSAMP	0	0	0	0	0	0	0	0	1	0	0	1	1.5
MAN1B1	0	0	0	0	0	0	0	0	0	1	0	1	1.5
MANBA	0	0	0	0	0	0	0	0	0	1	0	1	1.5
MAPT	0	0	0	0	0	0	0	0	0	1	0	1	1.5
MBD5	0	0	0	0	0	0	0	0	0	1	0	1	1.5
MC5R	0	0	0	0	0	0	0	0	1	0	0	1	1.5
MED12	0	0	0	0	0	0	0	0	0	1	0	1	1.5
MFSD8	0	0	0	0	0	0	0	0	0	1	0	1	1.5
MID2	0	0	0	0	0	0	0	0	0	1	0	1	1.5
MYCN	0	0	0	0	0	0	0	0	0	1	0	1	1.5
NAGLU	0	0	0	0	0	0	0	0	0	1	0	1	1.5
NCAM1	0	0	0	0	0	0	0	0	1	0	0	1	1.5
NDST1	0	0	0	0	0	0	0	0	0	1	0	1	1.5
NIPBL	0	0	0	0	0	0	0	0	0	1	0	1	1.5
NOS1	0	0	0	0	0	0	0	0	1	0	0	1	1.5
NPAS4	0	0	0	0	0	0	0	0	1	0	0	1	1.5
NR2E1	0	0	0	0	0	0	0	0	1	0	0	1	1.5
NR5A1	0	0	0	0	0	0	0	0	1	0	0	1	1.5
NRG1	0	0	0	0	0	0	0	0	1	0	0	1	1.5
NRXN1	0	0	0	0	0	0	0	0	1	0	0	1	1.5
NSDHL	0	0	0	0	0	0	0	0	0	1	0	1	1.5
OT	0	0	0	0	0	0	0	0	1	0	0	1	1.5
OXTR	0	0	0	0	0	0	0	0	1	0	0	1	1.5
PAC1	0	0	0	0	0	0	0	0	1	0	0	1	1.5
PACAP	0	0	0	0	0	0	0	0	1	0	0	1	1.5
PAH	0	0	0	0	0	0	0	0	0	1	0	1	1.5
PAK3	0	0	0	0	0	0	0	0	0	1	0	1	1.5
PAK4	0	0	0	0	0	0	0	0	1	0	0	1	1.5
PAK5	0	0	0	0	0	0	0	0	1	0	0	1	1.5
PAK6	0	0	0	0	0	0	0	0	1	0	0	1	1.5
PAK7	0	0	0	0	0	0	0	0	1	0	0	1	1.5
PARK7	0	0	0	0	0	0	0	0	0	1	0	1	1.5
PCDH19	0	0	0	0	0	0	0	0	0	1	0	1	1.5
PEG3	0	0	0	0	0	0	0	0	1	0	0	1	1.5
PENK	0	0	0	0	0	0	0	0	1	0	0	1	1.5
PGRN	0	0	0	0	0	0	0	0	1	0	0	1	1.5
PIEZO2	0	0	0	0	0	0	0	0	0	1	0	1	1.5
PLA2G6	0	0	0	0	0	0	0	0	0	1	0	1	1.5
PMCH	0	0	0	0	0	0	0	0	1	0	0	1	1.5
PTGER1	0	0	0	0	0	0	0	0	1	0	0	1	1.5
RAI1	0	0	0	0	0	0	0	0	0	1	0	1	1.5
SATB2	0	0	0	0	0	0	0	0	0	1	0	1	1.5
SLC52A2	0	0	0	0	0	0	0	0	0	1	0	1	1.5
SLC6A1	0	0	0	0	0	0	0	0	1	0	0	1	1.5
SLC6A3	0	0	0	0	0	0	0	0	1	0	0	1	1.5
SLC6A4	0	0	0	0	0	0	0	0	1	0	0	1	1.5
SPR	0	0	0	0	0	0	0	0	0	1	0	1	1.5
SRD5A1	0	0	0	0	0	0	0	0	1	0	0	1	1.5
ST8SIA2	0	0	0	0	0	0	0	0	1	0	0	1	1.5
STAMBP	0	0	0	0	0	0	0	0	0	1	0	1	1.5
TARDBP	0	0	0	0	0	0	0	0	0	1	0	1	1.5
TBP	0	0	0	0	0	0	0	0	0	1	0	1	1.5
TBX1	0	0	0	0	0	0	0	0	0	1	0	1	1.5
TMEM231	0	0	0	0	0	0	0	0	0	1	0	1	1.5
TMEM240	0	0	0	0	0	0	0	0	0	1	0	1	1.5
TNFRSF1A	0	0	0	0	0	0	0	0	1	0	0	1	1.5
TNFRSF1B	0	0	0	0	0	0	0	0	1	0	0	1	1.5
TPH2	0	0	0	0	0	0	0	0	1	0	0	1	1.5
TSHR	0	0	0	0	0	0	0	0	1	0	0	1	1.5
TTC19	0	0	0	0	0	0	0	0	0	1	0	1	1.5
TTI2	0	0	0	0	0	0	0	0	0	1	0	1	1.5
UBE2A	0	0	0	0	0	0	0	0	0	1	0	1	1.5
UCN2	0	0	0	0	0	0	0	0	1	0	0	1	1.5
UQCC2	0	0	0	0	0	0	0	0	0	1	0	1	1.5
UROC1	0	0	0	0	0	0	0	0	0	1	0	1	1.5
USP9X	0	0	0	0	0	0	0	0	0	1	0	1	1.5
VN1R1	0	0	0	0	0	0	0	0	1	0	0	1	1.5
VPS13A	0	0	0	0	0	0	0	0	0	1	0	1	1.5
WDR45	0	0	0	0	0	0	0	0	0	1	0	1	1.5
WFS1	0	0	0	0	0	0	0	0	0	1	0	1	1.5
ZMYND11	0	0	0	0	0	0	0	0	0	1	0	1	1.5
CRTC1	0	0	0	0	0	0	0	0	1	0	0	1	1.5
FOXP1	0	0	0	0	0	0	0	0	0	1	0	1	1.5
ZNF788	0	0	0	1	0	1	1	0	0	0	0	3	1.5
ADGRL2	1	0	0	0	0	1	0	0	0	0	0	2	1.5
ARF5	0	1	0	0	1	0	0	0	0	0	0	2	1.5
BCL2L1	0	1	0	0	1	0	0	0	0	0	0	2	1.5
CNTN4	0	1	0	0	0	0	1	0	0	0	0	2	1.5
COX5B	0	1	0	0	0	0	1	0	0	0	0	2	1.5
DGKG	0	1	0	0	0	0	1	0	0	0	0	2	1.5
DUSP1	0	1	0	1	0	0	0	0	0	0	0	2	1.5
FMN1	0	1	0	0	0	0	1	0	0	0	0	2	1.5
FYN	1	0	0	0	1	0	0	0	0	0	0	2	1.5
HERPUD2	1	0	0	1	0	0	0	0	0	0	0	2	1.5
HSPA13	0	1	0	0	0	0	1	0	0	0	0	2	1.5
ILKAP	0	1	0	0	0	1	0	0	0	0	0	2	1.5
KCNJ6	0	1	0	0	0	0	1	0	0	0	0	2	1.5
KDM4C	0	1	0	1	0	0	0	0	0	0	0	2	1.5
MFSD6	1	0	0	0	0	0	1	0	0	0	0	2	1.5
PCSK5	0	1	0	0	0	1	0	0	0	0	0	2	1.5
PDE2A	0	1	0	0	1	0	0	0	0	0	0	2	1.5
PDSS2	0	1	0	0	0	0	1	0	0	0	0	2	1.5
PITRM1	0	1	0	0	0	0	1	0	0	0	0	2	1.5
RWDD3	0	1	0	0	0	0	1	0	0	0	0	2	1.5
SLC15A4	0	1	0	0	0	1	0	0	0	0	0	2	1.5
SOX5	0	1	0	0	0	1	0	0	0	0	0	2	1.5
TEAD1	1	0	0	1	0	0	0	0	0	0	0	2	1.5
TTC7A	1	0	0	0	0	0	1	0	0	0	0	2	1.5
UNC13C	0	1	0	0	0	0	1	0	0	0	0	2	1.5
WFDC1	0	1	0	0	0	1	0	0	0	0	0	2	1.5
ZNF85	1	0	0	0	0	0	1	0	0	0	0	2	1.5
ACADL	0	0	0	1	0	1	0	0	0	0	0	2	1
ADRBK2	0	0	0	0	0	1	1	0	0	0	0	2	1
AGPS	0	0	0	0	0	1	1	0	0	0	0	2	1
AMN1	0	0	0	1	0	1	0	0	0	0	0	2	1
ATP1A1	0	0	0	0	1	1	0	0	0	0	0	2	1
CSNK1G2	0	0	0	1	1	0	0	0	0	0	0	2	1
CYYR1	0	0	0	1	0	1	0	0	0	0	0	2	1
DROSHA	0	0	0	0	0	1	1	0	0	0	0	2	1
EIF2S3	0	0	0	1	0	1	0	0	0	0	0	2	1
ENTPD5	0	0	0	1	0	1	0	0	0	0	0	2	1
EPN1	0	0	0	0	1	0	1	0	0	0	0	2	1
ERP29	0	0	0	1	0	1	0	0	0	0	0	2	1
FAM13C	0	0	0	1	0	1	0	0	0	0	0	2	1
FGFR1	0	0	0	1	1	0	0	0	0	0	0	2	1
FMN2	0	0	0	1	0	0	1	0	0	0	0	2	1
FRMD6	0	0	0	0	1	0	1	0	0	0	0	2	1
GLCCI1	0	0	0	1	0	1	0	0	0	0	0	2	1
GNAI2	0	0	0	0	1	1	0	0	0	0	0	2	1
GNG7	0	0	0	0	1	0	1	0	0	0	0	2	1
GNS	0	0	0	0	0	1	1	0	0	0	0	2	1
HERC4	0	0	0	1	0	1	0	0	0	0	0	2	1
HLA-A	0	0	0	1	0	0	1	0	0	0	0	2	1
HLA-B	0	0	0	1	0	0	1	0	0	0	0	2	1
HLA-C	0	0	0	1	0	0	1	0	0	0	0	2	1
HLA-E	0	0	0	1	0	0	1	0	0	0	0	2	1
HLA-F	0	0	0	1	0	0	1	0	0	0	0	2	1
HLA-G	0	0	0	1	0	0	1	0	0	0	0	2	1
HNRNPAB	0	0	0	1	0	0	1	0	0	0	0	2	1
HTR7	0	0	0	0	0	1	1	0	0	0	0	2	1
IGHM	0	0	0	1	0	0	1	0	0	0	0	2	1
LNX2	0	0	0	1	0	1	0	0	0	0	0	2	1
MPZL2	0	0	0	1	0	1	0	0	0	0	0	2	1
NUP35	0	0	0	0	0	1	1	0	0	0	0	2	1
PACS1	0	0	0	0	1	1	0	0	0	0	0	2	1
PDLIM4	0	0	0	1	1	0	0	0	0	0	0	2	1
PFDN2	0	0	0	0	1	0	1	0	0	0	0	2	1
PLA2G16	0	0	0	0	1	1	0	0	0	0	0	2	1
PNRC2	0	0	0	1	1	0	0	0	0	0	0	2	1
RANBP9	0	0	0	1	0	1	0	0	0	0	0	2	1
RBM10	0	0	0	1	0	0	1	0	0	0	0	2	1
RELB	0	0	0	0	0	1	1	0	0	0	0	2	1
RTF1	0	0	0	0	0	1	1	0	0	0	0	2	1
SCAF1	0	0	0	0	1	0	1	0	0	0	0	2	1
SCD	0	0	0	0	1	0	1	0	0	0	1	3	2.5
SLC24A2	0	0	0	0	0	1	1	0	0	0	0	2	1
SPARC	0	0	0	0	1	1	0	0	0	0	0	2	1
SSBP2	0	0	0	0	0	1	1	0	0	0	0	2	1
SUPT5H	0	0	0	0	1	0	1	0	0	0	0	2	1
VEGFA	0	0	0	1	1	0	0	0	0	0	0	2	1
VGF	0	0	0	0	1	0	1	0	0	0	0	2	1
WDFY1	0	0	0	1	0	0	1	0	0	0	0	2	1
11-Sep	0	1	0	0	0	0	0	0	0	0	0	1	1
ABAT	1	0	0	0	0	0	0	0	0	0	0	1	1
ABCA13	1	0	0	0	0	0	0	0	0	0	0	1	1
ACBD3	1	0	0	0	0	0	0	0	0	0	0	1	1
ACER3	0	1	0	0	0	0	0	0	0	0	0	1	1
ACSM2B	0	1	0	0	0	0	0	0	0	0	0	1	1
ADAM12	0	1	0	0	0	0	0	0	0	0	0	1	1
ADAMTS1	0	1	0	0	0	0	0	0	0	0	0	1	1
ADAMTS5	0	1	0	0	0	0	0	0	0	0	0	1	1
ADAMTSL3	0	1	0	0	0	0	0	0	0	0	0	1	1
ADCY9	1	0	0	0	0	0	0	0	0	0	0	1	1
ADD2	0	1	0	0	0	0	0	0	0	0	0	1	1
AGBL1	0	1	0	0	0	0	0	0	0	0	0	1	1
AIM1L	0	1	0	0	0	0	0	0	0	0	0	1	1
AIMP1	0	1	0	0	0	0	0	0	0	0	0	1	1
AKNAD1	0	1	0	0	0	0	0	0	0	0	0	1	1
AKR1B1	0	1	0	0	0	0	0	0	0	0	0	1	1
ALAS1	0	1	0	0	0	0	0	0	0	0	0	1	1
ALDH1A2	0	1	0	0	0	0	0	0	0	0	0	1	1
ALDH1L1	0	1	0	0	0	0	0	0	0	0	0	1	1
ALX4	1	0	0	0	0	0	0	0	0	0	0	1	1
AMOTL2	1	0	0	0	0	0	0	0	0	0	0	1	1
ANKFN1	0	1	0	0	0	0	0	0	0	0	0	1	1
ANKRD1	0	1	0	0	0	0	0	0	0	0	0	1	1
ANKRD10	0	1	0	0	0	0	0	0	0	0	0	1	1
ANLN	1	0	0	0	0	0	0	0	0	0	0	1	1
ANO2	0	1	0	0	0	0	0	0	0	0	0	1	1
ANP32B	1	0	0	0	0	0	0	0	0	0	0	1	1
ANTXR2	0	1	0	0	0	0	0	0	0	0	0	1	1
ANXA9	0	1	0	0	0	0	0	0	0	0	0	1	1
AP1S3	1	0	0	0	0	0	0	0	0	0	0	1	1
APBA1	1	0	0	0	0	0	0	0	0	0	0	1	1
ARFGEF2	1	0	0	0	0	0	0	0	0	0	0	1	1
ARHGAP24	1	0	0	0	0	0	0	0	0	0	0	1	1
ARHGAP25	0	1	0	0	0	0	0	0	0	0	0	1	1
ARHGEF11	0	1	0	0	0	0	0	0	0	0	0	1	1
ARL5B	0	1	0	0	0	0	0	0	0	0	0	1	1
ASF1A	1	0	0	0	0	0	0	0	0	0	0	1	1
ASXL1	0	1	0	0	0	0	0	0	0	0	0	1	1
ATOH1	0	1	0	0	0	0	0	0	0	0	0	1	1
ATP2B4	1	0	0	0	0	0	0	0	0	0	0	1	1
BARD1	0	1	0	0	0	0	0	0	0	0	0	1	1
BATF	1	0	0	0	0	0	0	0	0	0	0	1	1
BAZ2B	1	0	0	0	0	0	0	0	0	0	0	1	1
BEST1	0	1	0	0	0	0	0	0	0	0	0	1	1
BIN1	0	1	0	0	0	0	0	0	0	0	0	1	1
BMP2	1	0	0	0	0	0	0	0	0	0	0	1	1
BNIP3	0	1	0	0	0	0	0	0	0	0	0	1	1
BPIFB1	1	0	0	0	0	0	0	0	0	0	0	1	1
BTD	0	1	0	0	0	0	0	0	0	0	0	1	1
C14orf28	1	0	0	0	0	0	0	0	0	0	0	1	1
C16orf78	0	1	0	0	0	0	0	0	0	0	0	1	1
C1orf87	0	1	0	0	0	0	0	0	0	0	0	1	1
C20orf79	0	1	0	0	0	0	0	0	0	0	0	1	1
C2orf73	1	0	0	0	0	0	0	0	0	0	0	1	1
C4orf19	0	1	0	0	0	0	0	0	0	0	0	1	1
C5orf22	0	1	0	0	0	0	0	0	0	0	0	1	1
CACNA1E	1	0	0	0	0	0	0	0	0	0	0	1	1
CACNA2D1	0	1	0	0	0	0	0	0	0	0	0	1	1
CACNB2	0	1	0	0	0	0	0	0	0	0	0	1	1
CAND1	1	0	0	0	0	0	0	0	0	0	0	1	1
CASS4	0	1	0	0	0	0	0	0	0	0	0	1	1
CBLN1	0	1	0	0	0	0	0	0	0	0	0	1	1
CCDC171	0	1	0	0	0	0	0	0	0	0	0	1	1
CCDC50	0	1	0	0	0	0	0	0	0	0	0	1	1
CCDC61	0	1	0	0	0	0	0	0	0	0	0	1	1
CCDC62	1	0	0	0	0	0	0	0	0	0	0	1	1
CD200R1L	1	0	0	0	0	0	0	0	0	0	0	1	1
CD58	1	0	0	0	0	0	0	0	0	0	0	1	1
CDH13	1	0	0	0	0	0	0	0	0	0	0	1	1
CDH17	0	1	0	0	0	0	0	0	0	0	0	1	1
CDH17	0	1	0	0	0	0	0	0	0	0	0	1	1
CDH4	0	1	0	0	0	0	0	0	0	0	0	1	1
CDH6	0	1	0	0	0	0	0	0	0	0	0	1	1
CDH8	1	0	0	0	0	0	0	0	0	0	0	1	1
CDKAL1	0	1	0	0	0	0	0	0	0	0	0	1	1
CENPC1	0	1	0	0	0	0	0	0	0	0	0	1	1
CENPW	0	1	0	0	0	0	0	0	0	0	0	1	1
CFAP221	0	1	0	0	0	0	0	0	0	0	0	1	1
CLDN10	0	1	0	0	0	0	0	0	0	0	0	1	1
CNEP1R1	0	1	0	0	0	0	0	0	0	0	0	1	1
COL13A1	0	1	0	0	0	0	0	0	0	0	0	1	1
COL23A1	1	0	0	0	0	0	0	0	0	0	0	1	1
COL4A1	0	1	0	0	0	0	0	0	0	0	0	1	1
COX4I2	0	1	0	0	0	0	0	0	0	0	0	1	1
CSE1L	1	0	0	0	0	0	0	0	0	0	0	1	1
CSMD1	1	0	0	0	0	0	0	0	0	0	0	1	1
CTBP2	0	1	0	0	0	0	0	0	0	0	0	1	1
CTSL3P	1	0	0	0	0	0	0	0	0	0	0	1	1
CYFIP1	0	1	0	0	0	0	0	0	0	0	0	1	1
CYP4F12	0	1	0	0	0	0	0	0	0	0	0	1	1
DACT2	1	0	0	0	0	0	0	0	0	0	0	1	1
DDX27	1	0	0	0	0	0	0	0	0	0	0	1	1
DHX33	1	0	0	0	0	0	0	0	0	0	0	1	1
DLEU7	1	0	0	0	0	0	0	0	0	0	0	1	1
DLG1	1	0	0	0	0	0	0	0	0	0	0	1	1
DLG5	0	1	0	0	0	0	0	0	0	0	0	1	1
DNAH14	1	0	0	0	0	0	0	0	0	0	0	1	1
DNAJC5	0	1	0	0	0	0	0	0	0	0	0	1	1
DNAJC5B	1	0	0	0	0	0	0	0	0	0	0	1	1
DUSP27	1	0	0	0	0	0	0	0	0	0	0	1	1
DUSP7	0	1	0	0	0	0	0	0	0	0	0	1	1
DYRK1A	1	0	0	0	0	0	0	0	0	0	0	1	1
ECI2	1	0	0	0	0	0	0	0	0	0	0	1	1
EIF2B5	1	0	0	0	0	0	0	0	0	0	0	1	1
ELP6	0	1	0	0	0	0	0	0	0	0	0	1	1
EMC8	1	0	0	0	0	0	0	0	0	0	0	1	1
EPHX1	1	0	0	0	0	0	0	0	0	0	0	1	1
ERG	0	1	0	0	0	0	0	0	0	0	0	1	1
ESRRG	0	1	0	0	0	0	0	0	0	0	0	1	1
ETV3	0	1	0	0	0	0	0	0	0	0	0	1	1
ETV3L	0	1	0	0	0	0	0	0	0	0	0	1	1
ETV5	0	1	0	0	0	0	0	0	0	0	0	1	1
EVC2	0	1	0	0	0	0	0	0	0	0	0	1	1
EXOC2	0	1	0	0	0	0	0	0	0	0	0	1	1
EXOC6	0	1	0	0	0	0	0	0	0	0	0	1	1
EXTL2	1	0	0	0	0	0	0	0	0	0	0	1	1
EYA2	1	0	0	0	0	0	0	0	0	0	0	1	1
FAH	0	1	0	0	0	0	0	0	0	0	0	1	1
FAM107B	1	0	0	0	0	0	0	0	0	0	0	1	1
FAM150B	0	1	0	0	0	0	0	0	0	0	0	1	1
FAM154A	0	1	0	0	0	0	0	0	0	0	0	1	1
FAM155A	0	1	0	0	0	0	0	0	0	0	0	1	1
FAM160A1	0	1	0	0	0	0	0	0	0	0	0	1	1
FAM19A4	0	1	0	0	0	0	0	0	0	0	0	1	1
FAM205BP	0	1	0	0	0	0	0	0	0	0	0	1	1
FAM216B	1	0	0	0	0	0	0	0	0	0	0	1	1
FAM84B	1	0	0	0	0	0	0	0	0	0	0	1	1
FBN1	0	1	0	0	0	0	0	0	0	0	0	1	1
FERMT3	0	1	0	0	0	0	0	0	0	0	0	1	1
FHL5	1	0	0	0	0	0	0	0	0	0	0	1	1
FLJ45831	0	1	0	0	0	0	0	0	0	0	0	1	1
FLRT1	0	1	0	0	0	0	0	0	0	0	0	1	1
FLRT2	1	0	0	0	0	0	0	0	0	0	0	1	1
FMO2	1	0	0	0	0	0	0	0	0	0	0	1	1
FOCAD	1	0	0	0	0	0	0	0	0	0	0	1	1
FOXQ1	1	0	0	0	0	0	0	0	0	0	0	1	1
FOXS1	0	1	0	0	0	0	0	0	0	0	0	1	1
FSTL4	1	0	0	0	0	0	0	0	0	0	0	1	1
FSTL5	0	1	0	0	0	0	0	0	0	0	0	1	1
GABRB1	1	0	0	0	0	0	0	0	0	0	0	1	1
GALNT13	1	0	0	0	0	0	0	0	0	0	0	1	1
GAN	0	1	0	0	0	0	0	0	0	0	0	1	1
GATB	0	1	0	0	0	0	0	0	0	0	0	1	1
GBA3	1	0	0	0	0	0	0	0	0	0	0	1	1
GDNF	1	0	0	0	0	0	0	0	0	0	0	1	1
GLIS1	1	0	0	0	0	0	0	0	0	0	0	1	1
GLRA3	0	1	0	0	0	0	0	0	0	0	0	1	1
GLRX3	0	1	0	0	0	0	0	0	0	0	0	1	1
GPR137C	1	0	0	0	0	0	0	0	0	0	0	1	1
GRIA1	0	1	0	0	0	0	0	0	0	0	0	1	1
GRPEL1	0	1	0	0	0	0	0	0	0	0	0	1	1
GSK3B	1	0	0	0	0	0	0	0	0	0	0	1	1
H3F3A	1	0	0	0	0	0	0	0	0	0	0	1	1
HACE1	1	0	0	0	0	0	0	0	0	0	0	1	1
HEXIM2	0	1	0	0	0	0	0	0	0	0	0	1	1
HIBCH	1	0	0	0	0	0	0	0	0	0	0	1	1
HIPK3	1	0	0	0	0	0	0	0	0	0	0	1	1
HLA-G	1	0	0	0	0	0	0	0	0	0	0	1	1
HMGA2	0	1	0	0	0	0	0	0	0	0	0	1	1
HMX3	1	0	0	0	0	0	0	0	0	0	0	1	1
HS3ST3A1	0	1	0	0	0	0	0	0	0	0	0	1	1
HSPA9	1	0	0	0	0	0	0	0	0	0	0	1	1
HTR3E	1	0	0	0	0	0	0	0	0	0	0	1	1
HTRA3	0	1	0	0	0	0	0	0	0	0	0	1	1
IGF2	1	0	0	0	0	0	0	0	0	0	0	1	1
IMMT	1	0	0	0	0	0	0	0	0	0	0	1	1
INPP4B	0	1	0	0	0	0	0	0	0	0	0	1	1
IQCF3	1	0	0	0	0	0	0	0	0	0	0	1	1
ISM1	0	1	0	0	0	0	0	0	0	0	0	1	1
IST1	0	1	0	0	0	0	0	0	0	0	0	1	1
ITK	0	1	0	0	0	0	0	0	0	0	0	1	1
IYD	1	0	0	0	0	0	0	0	0	0	0	1	1
JAZF1	1	0	0	0	0	0	0	0	0	0	0	1	1
KAZN	1	0	0	0	0	0	0	0	0	0	0	1	1
KCNAB2	1	0	0	0	0	0	0	0	0	0	0	1	1
KCND3	0	1	0	0	0	0	0	0	0	0	0	1	1
KCNMA1	0	1	0	0	0	0	0	1	0	0	0	2	1.5
KCNQ4	1	0	0	0	0	0	0	0	0	0	0	1	1
KIAA1026	0	1	0	0	0	0	0	0	0	0	0	1	1
KLHL1	0	1	0	0	0	0	0	0	0	0	0	1	1
KLHL3	1	0	0	0	0	0	0	0	0	0	0	1	1
KLHL33	0	1	0	0	0	0	0	0	0	0	0	1	1
KPNA5	0	1	0	0	0	0	0	0	0	0	0	1	1
KRT73	0	1	0	0	0	0	0	0	0	0	0	1	1
KRTAP11-1	0	1	0	0	0	0	0	0	0	0	0	1	1
KSR2	0	1	0	0	0	0	0	0	0	0	0	1	1
LAMA3	1	0	0	0	0	0	0	0	0	0	0	1	1
LCA5	1	0	0	0	0	0	0	0	0	0	0	1	1
LDB2	1	0	0	0	0	0	0	0	0	0	0	1	1
LECT1	1	0	0	0	0	0	0	0	0	0	0	1	1
LEPR	0	1	0	0	0	0	0	0	0	0	0	1	1
LIN28B	0	1	0	0	0	0	0	0	0	0	0	1	1
LINC00173	0	1	0	0	0	0	0	0	0	0	0	1	1
LINC00336	0	1	0	0	0	0	0	0	0	0	0	1	1
LINC00521	0	1	0	0	0	0	0	0	0	0	0	1	1
LINC00696	0	1	0	0	0	0	0	0	0	0	0	1	1
LNP1	1	0	0	0	0	0	0	0	0	0	0	1	1
LRCH1	0	1	0	0	0	0	0	0	0	0	0	1	1
LRP2	0	1	0	0	0	0	0	0	0	0	0	1	1
LRRC32	0	1	0	0	0	0	0	0	0	0	0	1	1
LRRC4C	0	1	0	0	0	0	0	0	0	0	0	1	1
LRRC8D	0	1	0	0	0	0	0	0	0	0	0	1	1
LRRIQ3	1	0	0	0	0	0	0	0	0	0	0	1	1
MACROD1	0	1	0	0	0	0	0	0	0	0	0	1	1
MACROD2	0	1	0	0	0	0	0	0	0	0	0	1	1
MAN2A1	1	0	0	0	0	0	0	0	0	0	0	1	1
MAP10	0	1	0	0	0	0	0	0	0	0	0	1	1
MAP3K5	0	1	0	0	0	0	0	0	0	0	0	1	1
MARCKS	0	1	0	0	0	0	0	0	0	0	0	1	1
MBOAT1	1	0	0	0	0	0	0	0	0	0	0	1	1
MCFD2	1	0	0	0	0	0	0	0	0	0	0	1	1
MCPH1	0	1	0	0	0	0	0	0	0	0	0	1	1
MECOM	0	1	0	0	0	0	0	0	0	0	0	1	1
MEGF11	0	1	0	0	0	0	0	0	0	0	0	1	1
MEGF6	1	0	0	0	0	0	0	0	0	0	0	1	1
METTL9	1	0	0	0	0	0	0	0	0	0	0	1	1
MICAL2	1	0	0	0	0	0	0	0	0	0	0	1	1
MITF	1	0	0	0	0	0	0	0	0	0	0	1	1
MLF1	0	1	0	0	0	0	0	0	0	0	0	1	1
MLN	0	1	0	0	0	0	0	0	0	0	0	1	1
MOB3B	0	1	0	0	0	0	0	0	0	0	0	1	1
MRC1	0	1	0	0	0	0	0	0	0	0	0	1	1
MUC16	1	0	0	0	0	0	0	0	0	0	0	1	1
MYLK2	0	1	0	0	0	0	0	0	0	0	0	1	1
MYRIP	0	1	0	0	0	0	0	0	0	0	0	1	1
NAMPT	0	1	0	0	0	0	0	0	0	0	0	1	1
NECTIN1	1	0	0	0	0	0	0	0	0	0	0	1	1
NGRN	1	0	0	0	0	0	0	0	0	0	0	1	1
NINJ2	0	1	0	0	0	0	0	0	0	0	0	1	1
NR1I2	1	0	0	0	0	0	0	0	0	0	0	1	1
NSUN2	1	0	0	0	0	0	0	0	0	0	0	1	1
OFCC1	0	1	0	0	0	0	0	0	0	0	0	1	1
OLFM1	0	1	0	0	0	0	0	0	0	0	0	1	1
ONECUT1	0	1	0	0	0	0	0	0	0	0	0	1	1
OR14J1	0	1	0	0	0	0	0	0	0	0	0	1	1
OR2AG2	0	1	0	0	0	0	0	0	0	0	0	1	1
OR2B3	0	1	0	0	0	0	0	0	0	0	0	1	1
OR2J2	0	1	0	0	0	0	0	0	0	0	0	1	1
OR2J3	0	1	0	0	0	0	0	0	0	0	0	1	1
OR2U1P	0	1	0	0	0	0	0	0	0	0	0	1	1
OR2W1	0	1	0	0	0	0	0	0	0	0	0	1	1
OSBPL10	1	0	0	0	0	0	0	0	0	0	0	1	1
OTUD7A	0	1	0	0	0	0	0	0	0	0	0	1	1
PACRG	1	0	0	0	0	0	0	0	0	0	0	1	1
PAMR1	0	1	0	0	0	0	0	0	0	0	0	1	1
PARD3B	1	0	0	0	0	0	0	0	0	0	0	1	1
PARK2	1	0	0	0	0	0	0	0	0	0	0	1	1
PARK2	1	0	0	0	0	0	0	0	0	0	0	1	1
PCDH20	0	1	0	0	0	0	0	0	0	0	0	1	1
PCDH7	0	1	0	0	0	0	0	0	0	0	0	1	1
PCK1	1	0	0	0	0	0	0	0	0	0	0	1	1
PDCD4	0	1	0	0	0	0	0	0	0	0	0	1	1
PDE1C	0	1	0	0	0	0	0	0	0	0	0	1	1
PDE4D	0	1	0	0	0	0	0	0	0	0	0	1	1
PELI2	0	1	0	0	0	0	0	0	0	0	0	1	1
PEX5L	0	1	0	0	0	0	0	0	0	0	0	1	1
PGS1	0	1	0	0	0	0	0	0	0	0	0	1	1
PHACTR3	0	1	0	0	0	0	0	0	0	0	0	1	1
PHLPP1	1	0	0	0	0	0	0	0	0	0	0	1	1
PIK3R1	0	1	0	0	0	0	0	0	0	0	0	1	1
PJA2	0	1	0	0	0	0	0	0	0	0	0	1	1
PLA2G2D	0	1	0	0	0	0	0	0	0	0	0	1	1
PLA2G4E	1	0	0	0	0	0	0	0	0	0	0	1	1
PLEK	1	0	0	0	0	0	0	0	0	0	0	1	1
PLRG1	0	1	0	0	0	0	0	0	0	0	0	1	1
PMAIP1	0	1	0	0	0	0	0	0	0	0	0	1	1
PNLIP	1	0	0	0	0	0	0	0	0	0	0	1	1
PNLIPRP1	1	0	0	0	0	0	0	0	0	0	0	1	1
POC1A	0	1	0	0	0	0	0	0	0	0	0	1	1
PODXL	1	0	0	0	0	0	0	0	0	0	0	1	1
PPP1R26	0	1	0	0	0	0	0	0	0	0	0	1	1
PPP2R2B	1	0	0	0	0	0	0	0	0	0	0	1	1
PRDM15	0	1	0	0	0	0	0	0	0	0	0	1	1
PRDM16	1	0	0	0	0	0	0	0	0	0	0	1	1
PRICKLE1	1	0	0	0	0	0	0	0	0	0	0	1	1
PRM1	0	1	0	0	0	0	0	0	0	0	0	1	1
PRSS12	0	1	0	0	0	0	0	0	0	0	0	1	1
PRSS2	1	0	0	0	0	0	0	0	0	0	0	1	1
PSMD14	0	1	0	0	0	0	0	0	0	0	0	1	1
PTGDR	1	0	0	0	0	0	0	0	0	0	0	1	1
PTPRS	1	0	0	0	0	0	0	0	0	0	0	1	1
PURG	1	0	0	0	0	0	0	0	0	0	0	1	1
RAB31	1	0	0	0	0	0	0	0	0	0	0	1	1
RAB3GAP2	1	0	0	0	0	0	0	0	0	0	0	1	1
RAB3IL1	0	1	0	0	0	0	0	0	0	0	0	1	1
RAPGEF2	1	0	0	0	0	0	0	0	0	0	0	1	1
RAPGEF4	0	1	0	0	0	0	0	0	0	0	0	1	1
RARB	0	1	0	0	0	0	0	0	0	0	0	1	1
RARRES1	0	1	0	0	0	0	0	0	0	0	0	1	1
RDH14	0	1	0	0	0	0	0	0	0	0	0	1	1
REEP1	1	0	0	0	0	0	0	0	0	0	0	1	1
REG3G	1	0	0	0	0	0	0	0	0	0	0	1	1
RGS17	0	1	0	0	0	0	0	0	0	0	0	1	1
RIPK1	1	0	0	0	0	0	0	0	0	0	0	1	1
ROBO1	1	0	0	0	0	0	0	0	0	0	0	1	1
ROBO2	0	1	0	0	0	0	0	0	0	0	0	1	1
ROPN1L	0	1	0	0	0	0	0	0	0	0	0	1	1
RPTN	0	1	0	0	0	0	0	0	0	0	0	1	1
RREB1	1	0	0	0	0	0	0	0	0	0	0	1	1
RSRC1	0	1	0	0	0	0	0	0	0	0	0	1	1
RUNX1T1	0	1	0	0	0	0	0	0	0	0	0	1	1
RYR3	0	1	0	0	0	0	0	0	0	0	0	1	1
SAMD9	1	0	0	0	0	0	0	0	0	0	0	1	1
SASH1	1	0	0	0	0	0	0	0	0	0	0	1	1
SCARA5	0	1	0	0	0	0	0	0	0	0	0	1	1
SCNN1G	0	1	0	0	0	0	0	0	0	0	0	1	1
SCYL2	0	1	0	0	0	0	0	0	0	0	0	1	1
SDCCAG8	0	1	0	0	0	0	0	0	0	0	0	1	1
SEL1L3	1	0	0	0	0	0	0	0	0	0	0	1	1
SEMA3A	0	1	0	0	0	0	0	0	0	0	0	1	1
SEMA4B	1	0	0	0	0	0	0	0	0	0	0	1	1
SHANK1	0	1	0	0	0	0	0	0	0	0	0	1	1
SHE	0	1	0	0	0	0	0	0	0	0	0	1	1
SHOC2	0	1	0	0	0	0	0	0	0	0	0	1	1
SLC17A8	0	1	0	0	0	0	0	0	0	0	0	1	1
SLC22A2	1	0	0	0	0	0	0	0	0	0	0	1	1
SLC35F1	0	1	0	0	0	0	0	0	0	0	0	1	1
SLC39A6	1	0	0	0	0	0	0	0	0	0	0	1	1
SLC39A9	1	0	0	0	0	0	0	0	0	0	0	1	1
SLC41A2	0	1	0	0	0	0	0	0	0	0	0	1	1
SMAD1	0	1	0	0	0	0	0	0	0	0	0	1	1
SMAD6	0	1	0	0	0	0	0	0	0	0	0	1	1
SMARCA2	0	1	0	0	0	0	0	0	0	0	0	1	1
SMYD1	0	1	0	0	0	0	0	0	0	0	0	1	1
SNAPC3	0	1	0	0	0	0	0	0	0	0	0	1	1
SNX29	0	1	0	0	0	0	0	0	0	0	0	1	1
SNX9	1	0	0	0	0	0	0	0	0	0	0	1	1
SOX11	1	0	0	0	0	0	0	0	0	0	0	1	1
SOX17	0	1	0	0	0	0	0	0	0	0	0	1	1
SP100	0	1	0	0	0	0	0	0	0	0	0	1	1
SPATA31E1	1	0	0	0	0	0	0	0	0	0	0	1	1
SPERT	1	0	0	0	0	0	0	0	0	0	0	1	1
SPINK2	1	0	0	0	0	0	0	0	0	0	0	1	1
SPOCK1	1	0	0	0	0	0	0	0	0	0	0	1	1
SPOP	1	0	0	0	0	0	0	0	0	0	0	1	1
SRGAP3	0	1	0	0	0	0	0	0	0	0	0	1	1
SRP9	1	0	0	0	0	0	0	0	0	0	0	1	1
ST5	0	1	0	0	0	0	0	0	0	0	0	1	1
ST7	0	1	0	0	0	0	0	0	0	0	0	1	1
STAU1	1	0	0	0	0	0	0	0	0	0	0	1	1
STIP1	0	1	0	0	0	0	0	0	0	0	0	1	1
STK32A	1	0	0	0	0	0	0	0	0	0	0	1	1
STK38L	0	1	0	0	0	0	0	0	0	0	0	1	1
STK39	0	1	0	0	0	0	0	0	0	0	0	1	1
SULF1	0	1	0	0	0	0	0	0	0	0	0	1	1
SYT16	0	1	0	0	0	0	0	0	0	0	0	1	1
T	0	1	0	0	0	0	0	0	0	0	0	1	1
TAF1B	1	0	0	0	0	0	0	0	0	0	0	1	1
TAF4B	0	1	0	0	0	0	0	0	0	0	0	1	1
TANK	0	1	0	0	0	0	0	0	0	0	0	1	1
TAS2R1	0	1	0	0	0	0	0	0	0	0	0	1	1
TBC1D14	0	1	0	0	0	0	0	0	0	0	0	1	1
TBC1D8	0	1	0	0	0	0	0	0	0	0	0	1	1
TBX20	0	1	0	0	0	0	0	0	0	0	0	1	1
TDRD10	0	1	0	0	0	0	0	0	0	0	0	1	1
TEPP	1	0	0	0	0	0	0	0	0	0	0	1	1
TGFBR3	0	1	0	0	0	0	0	0	0	0	0	1	1
TLN2	0	1	0	0	0	0	0	0	0	0	0	1	1
TLR9	0	1	0	0	0	0	0	0	0	0	0	1	1
TMCC3	0	1	0	0	0	0	0	0	0	0	0	1	1
TMEM132B	0	1	0	0	0	0	0	0	0	0	0	1	1
TMEM132D	0	1	0	0	0	0	0	0	0	0	0	1	1
TOX	1	0	0	0	0	0	0	0	0	0	0	1	1
TPX2	0	1	0	0	0	0	0	0	0	0	0	1	1
TRIM27	0	1	0	0	0	0	0	0	0	0	0	1	1
TRIM36	1	0	0	0	0	0	0	0	0	0	0	1	1
TRIM40	0	1	0	0	0	0	0	0	0	0	0	1	1
TRIM48	1	0	0	0	0	0	0	0	0	0	0	1	1
TRPT1	0	1	0	0	0	0	0	0	0	0	0	1	1
TTC7B	1	0	0	0	0	0	0	0	0	0	0	1	1
TUSC3	0	1	0	0	0	0	0	0	0	0	0	1	1
TXNRD1	0	1	0	0	0	0	0	0	0	0	0	1	1
UBE2H	0	1	0	0	0	0	0	0	0	0	0	1	1
UBE2V2	0	1	0	0	0	0	0	0	0	0	0	1	1
UBE3D	0	1	0	0	0	0	0	0	0	0	0	1	1
UBXN11	0	1	0	0	0	0	0	0	0	0	0	1	1
UFM1	1	0	0	0	0	0	0	0	0	0	0	1	1
UGGT2	0	1	0	0	0	0	0	0	0	0	0	1	1
UGT2B4	0	1	0	0	0	0	0	0	0	0	0	1	1
USH2A	1	0	0	0	0	0	0	0	0	0	0	1	1
USP24	1	0	0	0	0	0	0	0	0	0	0	1	1
USP31	0	1	0	0	0	0	0	0	0	0	0	1	1
VCP	0	1	0	0	0	0	0	0	0	0	0	1	1
VPS13C	0	1	0	0	0	0	0	0	0	0	0	1	1
VRK1	1	0	0	0	0	0	0	0	0	0	0	1	1
WAC	1	0	0	0	0	0	0	0	0	0	0	1	1
WDR37	0	1	0	0	0	0	0	0	0	0	0	1	1
WDR59	0	1	0	0	0	0	0	0	0	0	0	1	1
WIF1	1	0	0	0	0	0	0	0	0	0	0	1	1
WIPF3	1	0	0	0	0	0	0	0	0	0	0	1	1
ZAP70	0	1	0	0	0	0	0	0	0	0	0	1	1
ZBTB16	0	1	0	0	0	0	0	0	0	0	0	1	1
ZIM2	1	0	0	0	0	0	0	0	0	0	0	1	1
ZMAT4	1	0	0	0	0	0	0	0	0	0	0	1	1
ZNF22	0	1	0	0	0	0	0	0	0	0	0	1	1
ZNF311	0	1	0	0	0	0	0	0	0	0	0	1	1
ZNF385D	1	0	0	0	0	0	0	0	0	0	0	1	1
ZNF462	1	0	0	0	0	0	0	0	0	0	0	1	1
ZNF521	0	1	0	0	0	0	0	0	0	0	0	1	1
ZNF652	0	1	0	0	0	0	0	0	0	0	0	1	1
ZNF746	0	1	0	0	0	0	0	0	0	0	0	1	1
ZNF786	0	1	0	0	0	0	0	0	0	0	0	1	1
ZNF804B	0	1	0	0	0	0	0	0	0	0	0	1	1
ZNFX1	1	0	0	0	0	0	0	0	0	0	0	1	1
ARHGEF3	1	0	0	0	0	0	0	0	0	0	0	1	1
LY86	0	1	0	0	0	0	0	0	0	0	0	1	1
MARCH8	0	0	0	0	0	1	0	0	0	0	0	1	0.5
MARCH10	0	0	0	0	0	1	0	0	0	0	0	1	0.5
SEPT4	0	0	0	0	0	1	0	0	0	0	0	1	0.5
ABCB4	0	0	0	0	0	1	0	0	0	0	0	1	0.5
ABHD14B	0	0	0	0	0	0	1	0	0	0	0	1	0.5
ABHD5	0	0	0	0	0	1	0	0	0	0	0	1	0.5
ACACA	0	0	0	1	0	0	0	0	0	0	0	1	0.5
ACADM	0	0	0	0	0	1	0	0	0	0	0	1	0.5
ACTA2	0	0	0	0	1	0	0	0	0	0	0	1	0.5
ACTN4	0	0	0	0	0	1	0	0	0	0	0	1	0.5
ADAM33	0	0	0	0	0	1	0	0	0	0	0	1	0.5
ADAMTS15	0	0	0	0	0	1	0	0	0	0	0	1	0.5
ADAP1	0	0	0	0	1	0	0	0	0	0	0	1	0.5
ADAT2	0	0	0	0	0	0	1	0	0	0	0	1	0.5
ADCK2	0	0	0	0	0	1	0	0	0	0	0	1	0.5
ADGRA2	0	0	0	1	0	0	0	0	0	0	0	1	0.5
ADGRL1	0	0	0	0	1	0	0	0	0	0	0	1	0.5
ADHFE1	0	0	0	0	0	1	0	0	0	0	0	1	0.5
ADORA2B	0	0	0	0	0	0	1	0	0	0	0	1	0.5
ADPRH	0	0	0	0	1	0	0	0	0	0	0	1	0.5
ADPRM	0	0	0	0	0	1	0	0	0	0	0	1	0.5
ADRA2B	0	0	0	0	1	0	0	0	0	0	0	1	0.5
ADRBK1	0	0	0	0	1	0	0	0	0	0	0	1	0.5
AFMID	0	0	0	0	0	0	1	0	0	0	0	1	0.5
AGL	0	0	0	0	0	1	0	0	0	0	0	1	0.5
AGPAT4	0	0	0	0	0	0	1	0	0	0	0	1	0.5
AK3	0	0	0	1	0	0	0	0	0	0	0	1	0.5
ALAS2	0	0	0	0	0	1	0	0	0	0	0	1	0.5
ALCAM	0	0	0	0	1	0	0	0	0	0	0	1	0.5
ALDH2	0	0	0	0	1	0	0	0	0	0	0	1	0.5
ALDOA	0	0	0	0	0	0	1	0	0	0	0	1	0.5
ALG11	0	0	0	0	0	1	0	0	0	0	0	1	0.5
ALOX5AP	0	0	0	0	0	0	1	0	0	0	0	1	0.5
ALX3	0	0	0	0	0	0	1	0	0	0	0	1	0.5
AMZ1	0	0	0	0	0	0	1	0	0	0	0	1	0.5
AMZ2	0	0	0	0	0	1	0	0	0	0	0	1	0.5
ANAPC2	0	0	0	0	0	0	1	0	0	0	0	1	0.5
ANGEL1	0	0	0	1	0	0	0	0	0	0	0	1	0.5
ANKLE2	0	0	0	0	0	1	0	0	0	0	0	1	0.5
ANKMY2	0	0	0	0	0	0	1	0	0	0	0	1	0.5
ANKRD17	0	0	0	1	0	0	0	0	0	0	0	1	0.5
ANKRD24	0	0	0	0	0	1	0	0	0	0	0	1	0.5
ANKRD34C	0	0	0	0	0	0	1	0	0	0	0	1	0.5
ANTXR1	0	0	0	0	0	1	0	0	0	0	0	1	0.5
ANXA5	0	0	0	0	0	1	0	0	0	0	0	1	0.5
ANXA6	0	0	0	0	1	0	0	0	0	0	0	1	0.5
AP1B1	0	0	0	0	1	0	0	0	0	0	0	1	0.5
APBA2	0	0	0	0	1	0	0	0	0	0	0	1	0.5
APBB1	0	0	0	0	1	0	0	0	0	0	0	1	0.5
APBB3	0	0	0	0	1	0	0	0	0	0	0	1	0.5
APH1A	0	0	0	0	1	0	0	0	0	0	0	1	0.5
APLP2	0	0	0	0	1	0	0	0	0	0	0	1	0.5
APPBP2	0	0	0	0	0	1	0	0	0	0	0	1	0.5
ARC	0	0	0	0	0	0	1	0	0	0	0	1	0.5
ARHGAP12	0	0	0	0	0	1	0	0	0	0	0	1	0.5
ARHGAP42	0	0	0	0	0	1	0	0	0	0	0	1	0.5
ARHGEF4	0	0	0	0	0	0	1	0	0	0	0	1	0.5
ARHGEF7	0	0	0	0	0	1	0	0	0	0	0	1	0.5
ARL6IP1	0	0	0	0	0	0	1	0	0	0	0	1	0.5
ARMC5	0	0	0	0	0	0	1	0	0	0	0	1	0.5
ARMCX3	0	0	0	0	0	0	1	0	0	0	0	1	0.5
ARPC2	0	0	0	0	0	0	1	0	0	0	0	1	0.5
ARPC5L	0	0	0	0	0	1	0	0	0	0	0	1	0.5
ARPP19	0	0	0	0	0	0	1	0	0	0	0	1	0.5
ARRB2	0	0	0	0	1	0	0	0	0	0	0	1	0.5
ARRDC3	0	0	0	0	0	1	0	0	0	0	0	1	0.5
ASAH2	0	0	0	0	0	1	0	0	0	0	0	1	0.5
ASAH2B	0	0	0	0	0	1	0	0	0	0	0	1	0.5
ASCC1	0	0	0	0	0	1	0	0	0	0	0	1	0.5
ASCC2	0	0	0	0	0	1	0	0	0	0	0	1	0.5
ASIC2	0	0	0	0	1	0	0	0	0	0	0	1	0.5
ASPA	0	0	0	0	0	1	0	0	0	0	0	1	0.5
ATF6B	0	0	0	1	0	0	0	0	0	0	0	1	0.5
ATG13	0	0	0	0	0	0	1	0	0	0	0	1	0.5
ATM	0	0	0	1	0	0	0	0	0	0	0	1	0.5
ATN1	0	0	0	0	1	0	0	0	0	0	0	1	0.5
ATP11A	0	0	0	1	0	0	0	0	0	0	0	1	0.5
ATP1A3	0	0	0	0	1	0	0	0	0	0	0	1	0.5
ATP1B2	0	0	0	0	1	0	0	0	0	0	0	1	0.5
ATP5G2	0	0	0	0	0	1	0	0	0	0	0	1	0.5
ATP6V0A1	0	0	0	0	1	0	0	0	0	0	0	1	0.5
ATP6V0C	0	0	0	0	1	0	0	0	0	0	0	1	0.5
ATPIF1	0	0	0	1	0	0	0	0	0	0	0	1	0.5
ATXN7L3	0	0	0	0	1	0	0	0	0	0	0	1	0.5
ATXN7L3B	0	0	0	0	0	1	0	0	0	0	0	1	0.5
B3GAT1	0	0	0	0	1	0	0	0	0	0	0	1	0.5
B4GALNT1	0	0	0	0	1	0	0	0	0	0	0	1	0.5
BATF3	0	0	0	0	0	1	0	0	0	0	0	1	0.5
BCAN	0	0	0	0	1	0	0	0	0	0	0	1	0.5
BCAT1	0	0	0	0	1	0	0	0	0	0	0	1	0.5
Bcl2l1	0	0	0	0	1	0	0	0	0	0	0	1	0.5
BCL9L	0	0	0	0	0	0	1	0	0	0	0	1	0.5
BEGAIN	0	0	0	0	1	0	0	0	0	0	0	1	0.5
BICC1	0	0	0	1	0	0	0	0	0	0	0	1	0.5
BIRC8	0	0	0	0	0	1	0	0	0	0	0	1	0.5
BLVRB	0	0	0	1	0	0	0	0	0	0	0	1	0.5
BOLA3	0	0	0	0	0	0	1	0	0	0	0	1	0.5
BRCC3	0	0	0	0	1	0	0	0	0	0	0	1	0.5
BRD7	0	0	0	1	0	0	0	0	0	0	0	1	0.5
BRD9	0	0	0	0	0	0	1	0	0	0	0	1	0.5
BRINP1	0	0	0	0	0	1	0	0	0	0	0	1	0.5
BSCL2	0	0	0	0	0	1	0	0	0	0	0	1	0.5
BTBD1	0	0	0	1	0	0	0	0	0	0	0	1	0.5
BTBD11	0	0	0	0	0	1	0	0	0	0	0	1	0.5
BTC	0	0	0	1	0	0	0	0	0	0	0	1	0.5
BTG2	0	0	0	0	1	0	0	0	0	0	0	1	0.5
BTG3	0	0	0	0	0	1	0	0	0	0	0	1	0.5
BTNL9	0	0	0	0	0	1	0	0	0	0	0	1	0.5
C10orf10	0	0	0	1	0	0	0	0	0	0	0	1	0.5
C11orf1	0	0	0	0	0	1	0	0	0	0	0	1	0.5
C11orf31	0	0	0	0	0	1	0	0	0	0	0	1	0.5
C11orf54	0	0	0	1	0	0	0	0	0	0	0	1	0.5
C12orf29	0	0	0	0	0	1	0	0	0	0	0	1	0.5
C12orf71	0	0	0	1	0	0	0	0	0	0	0	1	0.5
C14orf169	0	0	0	0	0	0	1	0	0	0	0	1	0.5
C15orf59	0	0	0	0	1	0	0	0	0	0	0	1	0.5
C16orf52	0	0	0	0	0	1	0	0	0	0	0	1	0.5
C17orf89	0	0	0	0	0	0	1	0	0	0	0	1	0.5
C1orf233	0	0	0	0	0	0	1	0	0	0	0	1	0.5
C1orf53	0	0	0	0	0	1	0	0	0	0	0	1	0.5
C1orf95	0	0	0	0	0	1	0	0	0	0	0	1	0.5
C1QB	0	0	0	1	0	0	0	0	0	0	0	1	0.5
C2	0	0	0	0	0	1	0	0	0	0	0	1	0.5
C2orf68	0	0	0	0	0	1	0	0	0	0	0	1	0.5
C3orf33	0	0	0	0	0	0	1	0	0	0	0	1	0.5
C4orf3	0	0	0	0	0	1	0	0	0	0	0	1	0.5
C8orf59	0	0	0	1	0	0	0	0	0	0	0	1	0.5
C8orf76	0	0	0	0	0	1	0	0	0	0	0	1	0.5
C9orf43	0	0	0	0	0	1	0	0	0	0	0	1	0.5
CACNB4	0	0	0	0	0	1	0	0	0	0	0	1	0.5
CACUL1	0	0	0	0	0	1	0	0	0	0	0	1	0.5
CALR	0	0	0	0	1	0	0	0	0	0	0	1	0.5
CAMK1	0	0	0	0	0	1	0	0	0	0	0	1	0.5
CAMKV	0	0	0	0	1	0	0	0	0	0	0	1	0.5
CAPRIN1	0	0	0	0	0	0	1	0	0	0	0	1	0.5
CAPZA3	0	0	0	1	0	0	0	0	0	0	0	1	0.5
CARD9	0	0	0	0	0	1	0	0	0	0	0	1	0.5
CASP9	0	0	0	0	0	0	1	0	0	0	0	1	0.5
CBWD1	0	0	0	0	0	0	1	0	0	0	0	1	0.5
CBWD2	0	0	0	0	0	0	1	0	0	0	0	1	0.5
CBWD3	0	0	0	0	0	0	1	0	0	0	0	1	0.5
CBWD5	0	0	0	0	0	0	1	0	0	0	0	1	0.5
CBWD7	0	0	0	0	0	0	1	0	0	0	0	1	0.5
CBX5	0	0	0	0	1	0	0	0	0	0	0	1	0.5
CBY1	0	0	0	1	0	0	0	0	0	0	0	1	0.5
CCDC122	0	0	0	1	0	0	0	0	0	0	0	1	0.5
CCDC13	0	0	0	1	0	0	0	0	0	0	0	1	0.5
CCDC166	0	0	0	1	0	0	0	0	0	0	0	1	0.5
CCDC184	0	0	0	0	0	0	1	0	0	0	0	1	0.5
CCDC28B	0	0	0	0	0	1	0	0	0	0	0	1	0.5
CCL25	0	0	0	0	0	1	0	0	0	0	0	1	0.5
CCNB1IP1	0	0	0	1	0	0	0	0	0	0	0	1	0.5
CCND1	0	0	0	0	0	1	0	0	0	0	0	1	0.5
CCNG2	0	0	0	0	0	0	1	0	0	0	0	1	0.5
CD14	0	0	0	0	0	0	1	0	0	0	0	1	0.5
CD38	0	0	0	0	1	0	0	0	0	0	0	1	0.5
CD55	0	0	0	0	0	1	0	0	0	0	0	1	0.5
CDC14A	0	0	0	1	0	0	0	0	0	0	0	1	0.5
CDC14B	0	0	0	0	0	1	0	0	0	0	0	1	0.5
CDC42BPB	0	0	0	0	1	0	0	0	0	0	0	1	0.5
CDCA8	0	0	0	0	0	1	0	0	0	0	0	1	0.5
CDK14	0	0	0	0	0	0	1	0	0	0	0	1	0.5
CDK16	0	0	0	0	0	1	0	0	0	0	0	1	0.5
CDK17	0	0	0	0	1	0	0	0	0	0	0	1	0.5
CDK2	0	0	0	1	0	0	0	0	0	0	0	1	0.5
CDK4	0	0	0	0	0	1	0	0	0	0	0	1	0.5
CDK5R1	0	0	0	0	1	0	0	0	0	0	0	1	0.5
CDKN1A	0	0	0	0	0	0	1	0	0	0	0	1	0.5
CDYL2	0	0	0	0	0	0	1	0	0	0	0	1	0.5
CEBPZOS	0	0	0	0	0	1	0	0	0	0	0	1	0.5
CECR6	0	0	0	1	0	0	0	0	0	0	0	1	0.5
CENPK	0	0	0	1	0	0	0	0	0	0	0	1	0.5
CENPT	0	0	0	0	0	1	0	0	0	0	0	1	0.5
CERS1	0	0	0	1	0	0	0	0	0	0	0	1	0.5
CFAP36	0	0	0	0	0	0	1	0	0	0	0	1	0.5
CFAP65	0	0	0	0	0	1	0	0	0	0	0	1	0.5
CHCHD10	0	0	0	1	0	0	0	0	0	0	0	1	0.5
CHD3	0	0	0	0	0	1	0	0	0	0	0	1	0.5
CHD5	0	0	0	0	0	1	0	0	0	0	0	1	0.5
CHGA	0	0	0	0	0	0	1	0	0	0	0	1	0.5
CHMP4B	0	0	0	1	0	0	0	0	0	0	0	1	0.5
CHST10	0	0	0	0	0	1	0	0	0	0	0	1	0.5
CHST12	0	0	0	0	0	0	1	0	0	0	0	1	0.5
CHSY3	0	0	0	0	0	1	0	0	0	0	0	1	0.5
CIPC	0	0	0	0	0	1	0	0	0	0	0	1	0.5
CISD2	0	0	0	0	0	0	1	0	0	0	0	1	0.5
CIT	0	0	0	0	0	1	0	0	0	0	0	1	0.5
CKLF	0	0	0	1	0	0	0	0	0	0	0	1	0.5
CLCN3	0	0	0	0	0	1	0	0	0	0	0	1	0.5
CLIC4	0	0	0	0	0	0	1	0	0	0	0	1	0.5
CLSTN2	0	0	0	0	0	0	1	0	0	0	0	1	0.5
CLTA	0	0	0	0	0	0	1	0	0	0	0	1	0.5
CLTB	0	0	0	0	1	0	0	0	0	0	0	1	0.5
CNTFR	0	0	0	0	1	0	0	0	0	0	0	1	0.5
COA5	0	0	0	0	0	1	0	0	0	0	0	1	0.5
COL24A1	0	0	0	0	0	0	1	0	0	0	0	1	0.5
COL9A1	0	0	0	0	0	1	0	0	0	0	0	1	0.5
COPS7A	0	0	0	0	1	0	0	0	0	0	0	1	0.5
COPS7B	0	0	0	1	0	0	0	0	0	0	0	1	0.5
COQ10B	0	0	0	1	0	0	0	0	0	0	0	1	0.5
COQ2	0	0	0	0	0	1	0	0	0	0	0	1	0.5
CORO1B	0	0	0	0	1	0	0	0	0	0	0	1	0.5
COX19	0	0	0	0	0	1	0	0	0	0	0	1	0.5
CPA2	0	0	0	0	0	0	1	0	0	0	0	1	0.5
CPLX1	0	0	0	0	1	0	0	0	0	0	0	1	0.5
CPNE6	0	0	0	1	0	0	0	0	0	0	0	1	0.5
CPNE9	0	0	0	0	0	1	0	0	0	0	0	1	0.5
CPOX	0	0	0	0	0	1	0	0	0	0	0	1	0.5
CPSF4	0	0	0	1	0	0	0	0	0	0	0	1	0.5
CPSF4L	0	0	0	1	0	0	0	0	0	0	0	1	0.5
CRIM1	0	0	0	0	0	1	0	0	0	0	0	1	0.5
CRISPLD1	0	0	0	0	0	0	1	0	0	0	0	1	0.5
CROCC	0	0	0	0	0	0	1	0	0	0	0	1	0.5
CRY2	0	0	0	1	0	0	0	0	0	0	0	1	0.5
CSNK1A1L	0	0	0	0	0	0	1	0	0	0	0	1	0.5
CSPG5	0	0	0	0	1	0	0	0	0	0	0	1	0.5
CSRP2	0	0	0	1	0	0	0	0	0	0	0	1	0.5
CTAGE1	0	0	0	0	0	0	1	0	0	0	0	1	0.5
CTAGE15	0	0	0	0	0	0	1	0	0	0	0	1	0.5
CTAGE4	0	0	0	0	0	0	1	0	0	0	0	1	0.5
CTAGE5	0	0	0	0	0	0	1	0	0	0	0	1	0.5
CTAGE6	0	0	0	0	0	0	1	0	0	0	0	1	0.5
CTAGE8	0	0	0	0	0	0	1	0	0	0	0	1	0.5
CTAGE9	0	0	0	0	0	0	1	0	0	0	0	1	0.5
CTBP1	0	0	0	0	1	0	0	0	0	0	0	1	0.5
CTDSP1	0	0	0	0	1	0	0	0	0	0	0	1	0.5
CTNND2	0	0	0	0	1	0	0	0	0	0	0	1	0.5
CTXN1	0	0	0	0	1	0	0	0	0	0	0	1	0.5
CWC22	0	0	0	0	0	0	1	0	0	0	0	1	0.5
CXorf38	0	0	0	1	0	0	0	0	0	0	0	1	0.5
CYB5D2	0	0	0	0	0	1	0	0	0	0	0	1	0.5
CYB5R4	0	0	0	0	0	1	0	0	0	0	0	1	0.5
CYFIP2	0	0	0	0	0	1	0	0	0	0	0	1	0.5
CYHR1	0	0	0	0	1	0	0	0	0	0	0	1	0.5
CYP4X1	0	0	0	0	0	1	0	0	0	0	0	1	0.5
CYP51A1	0	0	0	0	0	0	1	0	0	0	0	1	0.5
DBNDD1	0	0	0	0	0	1	0	0	0	0	0	1	0.5
DCAF13	0	0	0	0	0	1	0	0	0	0	0	1	0.5
DCAKD	0	0	0	0	0	1	0	0	0	0	0	1	0.5
DCN	0	0	0	1	0	0	0	0	0	0	0	1	0.5
DCX	0	0	0	0	0	0	1	0	0	0	0	1	0.5
DDX19A	0	0	0	0	0	0	1	0	0	0	0	1	0.5
DDX3X	0	0	0	0	0	1	0	0	0	0	0	1	0.5
DDX3Y	0	0	0	0	0	1	0	0	0	0	0	1	0.5
DECR1	0	0	0	0	0	0	1	0	0	0	0	1	0.5
DENND1A	0	0	0	0	0	0	1	0	0	0	0	1	0.5
DENND2D	0	0	0	1	0	0	0	0	0	0	0	1	0.5
DENND5B	0	0	0	0	0	0	1	0	0	0	0	1	0.5
DENND6A	0	0	0	0	0	1	0	0	0	0	0	1	0.5
DGCR14	0	0	0	1	0	0	0	0	0	0	0	1	0.5
DGKE	0	0	0	0	0	1	0	0	0	0	0	1	0.5
DHFR	0	0	0	1	0	0	0	0	0	0	0	1	0.5
DHFRL1	0	0	0	1	0	0	0	0	0	0	0	1	0.5
DHX58	0	0	0	0	0	0	1	0	0	0	0	1	0.5
DIMT1	0	0	0	0	0	1	0	0	0	0	0	1	0.5
DLGAP3	0	0	0	0	1	0	0	0	0	0	0	1	0.5
DLX6	0	0	0	1	0	0	0	0	0	0	0	1	0.5
DNAJB1	0	0	0	0	0	1	0	0	0	0	0	1	0.5
DNAJB12	0	0	0	0	0	0	1	0	0	0	0	1	0.5
DNAJB2	0	0	0	1	0	0	0	0	0	0	0	1	0.5
DNAJC15	0	0	0	0	0	1	0	0	0	0	0	1	0.5
DOCK1	0	0	0	0	0	1	0	0	0	0	0	1	0.5
DOCK3	0	0	0	1	0	0	0	0	0	0	0	1	0.5
DPH6	0	0	0	0	0	0	1	0	0	0	0	1	0.5
DPH7	0	0	0	0	0	1	0	0	0	0	0	1	0.5
DPM2	0	0	0	0	0	1	0	0	0	0	0	1	0.5
DPP10	0	0	0	0	0	0	1	0	0	0	0	1	0.5
DPP4	0	0	0	0	0	1	0	0	0	0	0	1	0.5
DPP7	0	0	0	0	0	0	1	0	0	0	0	1	0.5
DPP8	0	0	0	0	0	0	1	0	0	0	0	1	0.5
DPY19L4	0	0	0	0	0	1	0	0	0	0	0	1	0.5
DTL	0	0	0	0	0	1	0	0	0	0	0	1	0.5
DUSP18	0	0	0	0	0	0	1	0	0	0	0	1	0.5
DUSP26	0	0	0	0	0	0	1	0	0	0	0	1	0.5
DYNC1H1	0	0	0	1	0	0	0	0	0	0	0	1	0.5
EDEM2	0	0	0	0	0	1	0	0	0	0	0	1	0.5
EDEM3	0	0	0	0	0	1	0	0	0	0	0	1	0.5
EEF2	0	0	0	0	1	0	0	0	0	0	0	1	0.5
EFCAB10	0	0	0	1	0	0	0	0	0	0	0	1	0.5
EFCAB2	0	0	0	0	0	0	1	0	0	0	0	1	0.5
EFHD2	0	0	0	0	0	0	1	0	0	0	0	1	0.5
EFNA1	0	0	0	1	0	0	0	0	0	0	0	1	0.5
EFTUD2	0	0	0	1	0	0	0	0	0	0	0	1	0.5
EHBP1L1	0	0	0	0	0	0	1	0	0	0	0	1	0.5
EHMT2	0	0	0	0	0	1	0	0	0	0	0	1	0.5
EI24	0	0	0	0	0	1	0	0	0	0	0	1	0.5
EID2	0	0	0	0	0	1	0	0	0	0	0	1	0.5
EIF3D	0	0	0	0	0	1	0	0	0	0	0	1	0.5
EIF4A1	0	0	0	0	0	0	1	0	0	0	0	1	0.5
EIF4E2	0	0	0	1	0	0	0	0	0	0	0	1	0.5
ELMOD1	0	0	0	1	0	0	0	0	0	0	0	1	0.5
ELOVL5	0	0	0	0	0	1	0	0	0	0	0	1	0.5
ELOVL6	0	0	0	0	0	0	1	0	0	0	0	1	0.5
ELP4	0	0	0	1	0	0	0	0	0	0	0	1	0.5
EMC10	0	0	0	0	0	0	1	0	0	0	0	1	0.5
ENC1	0	0	0	0	0	0	1	0	0	0	0	1	0.5
ENO1	0	0	0	0	0	1	0	0	0	0	0	1	0.5
ENPEP	0	0	0	0	0	1	0	0	0	0	0	1	0.5
EPB41L2	0	0	0	0	0	0	1	0	0	0	0	1	0.5
EPN2	0	0	0	1	0	0	0	0	0	0	0	1	0.5
EPS15	0	0	0	0	0	1	0	0	0	0	0	1	0.5
ERLIN1	0	0	0	0	0	1	0	0	0	0	0	1	0.5
ESCO1	0	0	0	0	0	0	1	0	0	0	0	1	0.5
ETAA1	0	0	0	0	0	0	1	0	0	0	0	1	0.5
EVA1B	0	0	0	0	0	1	0	0	0	0	0	1	0.5
EXOC1	0	0	0	0	0	1	0	0	0	0	0	1	0.5
EYA1	0	0	0	0	0	1	0	0	0	0	0	1	0.5
EZR	0	0	0	0	0	1	0	0	0	0	0	1	0.5
F2R	0	0	0	0	0	0	1	0	0	0	0	1	0.5
FAM160A2	0	0	0	0	0	1	0	0	0	0	0	1	0.5
FAM160B1	0	0	0	0	1	0	0	0	0	0	0	1	0.5
FAM168B	0	0	0	0	0	1	0	0	0	0	0	1	0.5
FAM181B	0	0	0	0	0	0	1	0	0	0	0	1	0.5
FAM188A	0	0	0	0	0	1	0	0	0	0	0	1	0.5
FAM189A1	0	0	0	0	0	1	0	0	0	0	0	1	0.5
FAM19A1	0	0	0	0	0	1	0	0	0	0	0	1	0.5
FAM210B	0	0	0	1	0	0	0	0	0	0	0	1	0.5
FAM213A	0	0	0	0	0	0	1	0	0	0	0	1	0.5
FAM49B	0	0	0	0	0	0	1	0	0	0	0	1	0.5
FAM65A	0	0	0	0	1	0	0	0	0	0	0	1	0.5
FAM65B	0	0	0	1	0	0	0	0	0	0	0	1	0.5
FANCE	0	0	0	0	1	0	0	0	0	0	0	1	0.5
FBXL3	0	0	0	0	0	0	1	0	0	0	0	1	0.5
FBXL5	0	0	0	0	0	1	0	0	0	0	0	1	0.5
FBXL6	0	0	0	0	0	0	1	0	0	0	0	1	0.5
FBXO10	0	0	0	1	0	0	0	0	0	0	0	1	0.5
FECH	0	0	0	0	0	1	0	0	0	0	0	1	0.5
FEM1C	0	0	0	0	0	0	1	0	0	0	0	1	0.5
FGF7	0	0	0	1	0	0	0	0	0	0	0	1	0.5
FGFBP1	0	0	0	0	0	0	1	0	0	0	0	1	0.5
FHAD1	0	0	0	0	0	0	1	0	0	0	0	1	0.5
FHIT	0	0	0	0	0	1	0	0	0	0	0	1	0.5
FILIP1L	0	0	0	0	0	1	0	0	0	0	0	1	0.5
FIZ1	0	0	0	0	0	1	0	0	0	0	0	1	0.5
FKBP11	0	0	0	0	1	0	0	0	0	0	0	1	0.5
FKBP14	0	0	0	0	0	0	1	0	0	0	0	1	0.5
FKBP4	0	0	0	0	1	0	0	0	0	0	0	1	0.5
FKBP5	0	0	0	1	0	0	0	0	0	0	0	1	0.5
FNDC3B	0	0	0	1	0	0	0	0	0	0	0	1	0.5
FNTB	0	0	0	0	1	0	0	0	0	0	0	1	0.5
FOXK2	0	0	0	0	0	1	0	0	0	0	0	1	0.5
FRMD5	0	0	0	1	0	0	0	0	0	0	0	1	0.5
FRMD8	0	0	0	0	0	0	1	0	0	0	0	1	0.5
FRRS1L	0	0	0	0	0	1	0	0	0	0	0	1	0.5
FRZB	0	0	0	0	0	0	1	0	0	0	0	1	0.5
FTO	0	0	0	1	0	0	0	0	0	0	0	1	0.5
FURIN	0	0	0	1	0	0	0	0	0	0	0	1	0.5
FUS	0	0	0	0	0	0	1	0	0	0	0	1	0.5
FUT2	0	0	0	0	0	0	1	0	0	0	0	1	0.5
FXYD5	0	0	0	0	0	1	0	0	0	0	0	1	0.5
FZD2	0	0	0	0	1	0	0	0	0	0	0	1	0.5
GABARAP	0	0	0	0	1	0	0	0	0	0	0	1	0.5
GABBR1	0	0	0	0	1	0	0	0	0	0	0	1	0.5
GABRG1	0	0	0	0	1	0	0	0	0	0	0	1	0.5
GAL3ST1	0	0	0	0	0	0	1	0	0	0	0	1	0.5
GAL3ST4	0	0	0	1	0	0	0	0	0	0	0	1	0.5
GALC	0	0	0	0	0	0	1	0	0	0	0	1	0.5
GALNT2	0	0	0	0	0	0	1	0	0	0	0	1	0.5
GANC	0	0	0	0	0	0	1	0	0	0	0	1	0.5
GARS	0	0	0	0	0	1	0	0	0	0	0	1	0.5
GATAD1	0	0	0	0	0	0	1	0	0	0	0	1	0.5
GATC	0	0	0	0	0	1	0	0	0	0	0	1	0.5
GCA	0	0	0	1	0	0	0	0	0	0	0	1	0.5
GCN1	0	0	0	0	1	0	0	0	0	0	0	1	0.5
GDAP1	0	0	0	0	0	0	1	0	0	0	0	1	0.5
GDF1	0	0	0	1	0	0	0	0	0	0	0	1	0.5
GFM2	0	0	0	0	0	0	1	0	0	0	0	1	0.5
GFPT2	0	0	0	0	0	0	1	0	0	0	0	1	0.5
GGA2	0	0	0	1	0	0	0	0	0	0	0	1	0.5
GGT7	0	0	0	0	0	0	1	0	0	0	0	1	0.5
GIPC1	0	0	0	1	0	0	0	0	0	0	0	1	0.5
GJA1	0	0	0	0	1	0	0	0	0	0	0	1	0.5
GJB1	0	0	0	0	0	1	0	0	0	0	0	1	0.5
GJB2	0	0	0	1	0	0	0	0	0	0	0	1	0.5
GLO1	0	0	0	1	0	0	0	0	0	0	0	1	0.5
GLRA2	0	0	0	0	0	1	0	0	0	0	0	1	0.5
GLTSCR2	0	0	0	1	0	0	0	0	0	0	0	1	0.5
GMNN	0	0	0	0	0	0	1	0	0	0	0	1	0.5
GMPPB	0	0	0	0	0	1	0	0	0	0	0	1	0.5
GNL3L	0	0	0	0	0	1	0	0	0	0	0	1	0.5
GNPDA1	0	0	0	0	0	0	1	0	0	0	0	1	0.5
GNPDA2	0	0	0	0	0	1	0	0	0	0	0	1	0.5
GNPTG	0	0	0	0	1	0	0	0	0	0	0	1	0.5
GOLGA7B	0	0	0	0	0	0	1	0	0	0	0	1	0.5
GPATCH1	0	0	0	0	0	0	1	0	0	0	0	1	0.5
GPC1	0	0	0	0	1	0	0	0	0	0	0	1	0.5
GPC2	0	0	0	1	0	0	0	0	0	0	0	1	0.5
GPC5	0	0	0	1	0	0	0	0	0	0	0	1	0.5
GPKOW	0	0	0	1	0	0	0	0	0	0	0	1	0.5
GPM6A	0	0	0	1	0	0	0	0	0	0	0	1	0.5
GPR22	0	0	0	0	0	1	0	0	0	0	0	1	0.5
GPRC5B	0	0	0	0	0	0	1	0	0	0	0	1	0.5
GPRIN1	0	0	0	1	0	0	0	0	0	0	0	1	0.5
GPT	0	0	0	1	0	0	0	0	0	0	0	1	0.5
GPX2	0	0	0	1	0	0	0	0	0	0	0	1	0.5
GRIK5	0	0	0	0	1	0	0	0	0	0	0	1	0.5
GRIN1	0	0	0	0	1	0	0	0	0	0	0	1	0.5
GRIN2D	0	0	0	0	1	0	0	0	0	0	0	1	0.5
GSR	0	0	0	0	0	0	1	0	0	0	0	1	0.5
GSTP1	0	0	0	0	0	0	1	0	0	0	0	1	0.5
GTF2A1	0	0	0	0	0	0	1	0	0	0	0	1	0.5
GTF3C1	0	0	0	0	1	0	0	0	0	0	0	1	0.5
GTF3C5	0	0	0	0	0	1	0	0	0	0	0	1	0.5
GTPBP4	0	0	0	0	0	0	1	0	0	0	0	1	0.5
GYS1	0	0	0	0	0	0	1	0	0	0	0	1	0.5
HACD4	0	0	0	0	0	1	0	0	0	0	0	1	0.5
HBA1	0	0	0	0	0	1	0	0	0	0	0	1	0.5
HBA2	0	0	0	0	0	1	0	0	0	0	0	1	0.5
HBB	0	0	0	0	0	1	0	0	0	0	0	1	0.5
HBD	0	0	0	0	0	1	0	0	0	0	0	1	0.5
HDAC3	0	0	0	0	0	0	1	0	0	0	0	1	0.5
HECA	0	0	0	0	0	0	1	0	0	0	0	1	0.5
HES5	0	0	0	0	0	0	1	0	0	0	0	1	0.5
HEXIM1	0	0	0	0	0	1	0	0	0	0	0	1	0.5
HGF	0	0	0	0	0	1	0	0	0	0	0	1	0.5
HHATL	0	0	0	0	0	1	0	0	0	0	0	1	0.5
HIBCH	0	0	0	1	0	0	0	0	0	0	0	1	0.5
HIST1H2AE	0	0	0	0	0	1	0	0	0	0	0	1	0.5
HK1	0	0	0	0	1	0	0	0	0	0	0	1	0.5
HLA-DMA	0	0	0	0	0	1	0	0	0	0	0	1	0.5
HLA-DMB	0	0	0	0	0	1	0	0	0	0	0	1	0.5
HLTF	0	0	0	0	0	0	1	0	0	0	0	1	0.5
HLX	0	0	0	0	0	1	0	0	0	0	0	1	0.5
HMOX2	0	0	0	0	0	1	0	0	0	0	0	1	0.5
HNRNPF	0	0	0	0	0	0	1	0	0	0	0	1	0.5
HOMEZ	0	0	0	0	0	1	0	0	0	0	0	1	0.5
HPCAL1	0	0	0	1	0	0	0	0	0	0	0	1	0.5
HPDL	0	0	0	1	0	0	0	0	0	0	0	1	0.5
HPS3	0	0	0	0	0	0	1	0	0	0	0	1	0.5
HRAS	0	0	0	0	1	0	0	0	0	0	0	1	0.5
HRSP12	0	0	0	0	0	0	1	0	0	0	0	1	0.5
HSDL1	0	0	0	0	0	1	0	0	0	0	0	1	0.5
HSPE1	0	0	0	0	0	1	0	0	0	0	0	1	0.5
HYOU1	0	0	0	0	1	0	0	0	0	0	0	1	0.5
IARS	0	0	0	0	0	1	0	0	0	0	0	1	0.5
ICAM5	0	0	0	1	0	0	0	0	0	0	0	1	0.5
IFRD1	0	0	0	0	1	0	0	0	0	0	0	1	0.5
IFT74	0	0	0	0	0	0	1	0	0	0	0	1	0.5
IGF1	0	0	0	0	0	1	0	0	0	0	0	1	0.5
IGF1R	0	0	0	0	1	0	0	0	0	0	0	1	0.5
IKBKG	0	0	0	0	0	0	1	0	0	0	0	1	0.5
IL13RA2	0	0	0	1	0	0	0	0	0	0	0	1	0.5
IL17RA	0	0	0	1	0	0	0	0	0	0	0	1	0.5
IL6ST	0	0	0	1	0	0	0	0	0	0	0	1	0.5
ILDR2	0	0	0	1	0	0	0	0	0	0	0	1	0.5
ILK	0	0	0	0	0	1	0	0	0	0	0	1	0.5
IMMP1L	0	0	0	0	0	1	0	0	0	0	0	1	0.5
INA	0	0	0	0	1	0	0	0	0	0	0	1	0.5
INADL	0	0	0	1	0	0	0	0	0	0	0	1	0.5
INAFM1	0	0	0	0	0	1	0	0	0	0	0	1	0.5
INMT	0	0	0	1	0	0	0	0	0	0	0	1	0.5
INMT-FAM188B	0	0	0	1	0	0	0	0	0	0	0	1	0.5
INPP4A	0	0	0	0	0	1	0	0	0	0	0	1	0.5
INPP5B	0	0	0	0	0	0	1	0	0	0	0	1	0.5
INPP5F	0	0	0	1	0	0	0	0	0	0	0	1	0.5
INSIG1	0	0	0	0	1	0	0	0	0	0	0	1	0.5
INTS10	0	0	0	0	0	0	1	0	0	0	0	1	0.5
INTS8	0	0	0	0	0	1	0	0	0	0	0	1	0.5
IPCEF1	0	0	0	0	0	1	0	0	0	0	0	1	0.5
IREB2	0	0	0	0	0	1	0	0	0	0	0	1	0.5
ITCH	0	0	0	1	0	0	0	0	0	0	0	1	0.5
ITPK1	0	0	0	0	0	1	0	0	0	0	0	1	0.5
IVD	0	0	0	0	0	0	1	0	0	0	0	1	0.5
JUN	0	0	0	0	0	0	1	0	0	0	0	1	0.5
KCNAB2	0	0	0	0	1	0	0	0	0	0	0	1	0.5
KCNC2	0	0	0	0	0	1	0	0	0	0	0	1	0.5
KCNC4	0	0	0	0	1	0	0	0	0	0	0	1	0.5
KCND1	0	0	0	0	0	0	1	0	0	0	0	1	0.5
KCNG1	0	0	0	0	0	0	1	0	0	0	0	1	0.5
KCNJ10	0	0	0	0	0	0	1	0	0	0	0	1	0.5
KCNK1	0	0	0	0	0	0	1	0	0	0	0	1	0.5
KCNQ1	0	0	0	0	0	0	1	0	0	0	0	1	0.5
KIAA0753	0	0	0	1	0	0	0	0	0	0	0	1	0.5
KIF2A	0	0	0	0	0	1	0	0	0	0	0	1	0.5
KIT	0	0	0	0	0	0	1	0	0	0	0	1	0.5
KIZ	0	0	0	1	0	0	0	0	0	0	0	1	0.5
KLHL22	0	0	0	0	1	0	0	0	0	0	0	1	0.5
KLRG1	0	0	0	1	0	0	0	0	0	0	0	1	0.5
LAMB2	0	0	0	0	1	0	0	0	0	0	0	1	0.5
LAMB3	0	0	0	1	0	0	0	0	0	0	0	1	0.5
LAMTOR1	0	0	0	0	1	0	0	0	0	0	0	1	0.5
LARP1	0	0	0	1	0	0	0	0	0	0	0	1	0.5
LARP7	0	0	0	1	0	0	0	0	0	0	0	1	0.5
LDB3	0	0	0	0	0	0	1	0	0	0	0	1	0.5
LEPR	0	0	0	0	0	1	0	0	0	0	0	1	0.5
LGALS9	0	0	0	0	0	0	1	0	0	0	0	1	0.5
LGALS9B	0	0	0	0	0	0	1	0	0	0	0	1	0.5
LGALS9C	0	0	0	0	0	0	1	0	0	0	0	1	0.5
LGI2	0	0	0	0	0	1	0	0	0	0	0	1	0.5
LGR4	0	0	0	1	0	0	0	0	0	0	0	1	0.5
LIG1	0	0	0	0	0	0	1	0	0	0	0	1	0.5
LIN54	0	0	0	0	0	1	0	0	0	0	0	1	0.5
LIPA	0	0	0	0	0	0	1	0	0	0	0	1	0.5
LMAN2L	0	0	0	0	0	0	1	0	0	0	0	1	0.5
LMBR1L	0	0	0	1	0	0	0	0	0	0	0	1	0.5
LMTK2	0	0	0	1	0	0	0	0	0	0	0	1	0.5
LONP2	0	0	0	0	0	0	1	0	0	0	0	1	0.5
LRP11	0	0	0	0	0	1	0	0	0	0	0	1	0.5
LRP12	0	0	0	0	0	1	0	0	0	0	0	1	0.5
LRRC57	0	0	0	0	0	1	0	0	0	0	0	1	0.5
LRRC8A	0	0	0	0	0	1	0	0	0	0	0	1	0.5
LRWD1	0	0	0	1	0	0	0	0	0	0	0	1	0.5
LSM14A	0	0	0	0	0	0	1	0	0	0	0	1	0.5
LXN	0	0	0	0	0	1	0	0	0	0	0	1	0.5
LYRM2	0	0	0	0	0	0	1	0	0	0	0	1	0.5
LYZL6	0	0	0	1	0	0	0	0	0	0	0	1	0.5
MAF	0	0	0	0	1	0	0	0	0	0	0	1	0.5
MALL	0	0	0	1	0	0	0	0	0	0	0	1	0.5
MAP1LC3A	0	0	0	0	1	0	0	0	0	0	0	1	0.5
Map1lc3b	0	0	0	0	1	0	0	0	0	0	0	1	0.5
MAP1LC3B2	0	0	0	0	1	0	0	0	0	0	0	1	0.5
MAP3K1	0	0	0	1	0	0	0	0	0	0	0	1	0.5
MAP3K2	0	0	0	0	0	0	1	0	0	0	0	1	0.5
MAP3K9	0	0	0	0	0	1	0	0	0	0	0	1	0.5
MAP4	0	0	0	0	0	1	0	0	0	0	0	1	0.5
MAP4K2	0	0	0	0	0	0	1	0	0	0	0	1	0.5
MAP6	0	0	0	0	1	0	0	0	0	0	0	1	0.5
MAP7	0	0	0	1	0	0	0	0	0	0	0	1	0.5
MAPK3	0	0	0	0	1	0	0	0	0	0	0	1	0.5
MAPK8	0	0	0	0	0	1	0	0	0	0	0	1	0.5
MAPK8IP1	0	0	0	0	1	0	0	0	0	0	0	1	0.5
MAPK8IP2	0	0	0	0	0	1	0	0	0	0	0	1	0.5
MAPK8IP3	0	0	0	0	0	0	1	0	0	0	0	1	0.5
MAPRE2	0	0	0	1	0	0	0	0	0	0	0	1	0.5
MARK2	0	0	0	0	1	0	0	0	0	0	0	1	0.5
MARS	0	0	0	0	0	1	0	0	0	0	0	1	0.5
MATN2	0	0	0	0	0	0	1	0	0	0	0	1	0.5
MAZ	0	0	0	0	1	0	0	0	0	0	0	1	0.5
MBD3	0	0	0	0	0	1	0	0	0	0	0	1	0.5
MBIP	0	0	0	1	0	0	0	0	0	0	0	1	0.5
MBNL2	0	0	0	0	0	0	1	0	0	0	0	1	0.5
MCHR1	0	0	0	0	1	0	0	0	0	0	0	1	0.5
MCU	0	0	0	0	0	0	1	0	0	0	0	1	0.5
MED21	0	0	0	0	0	1	0	0	0	0	0	1	0.5
MED25	0	0	0	0	0	0	1	0	0	0	0	1	0.5
MED8	0	0	0	0	0	1	0	0	0	0	0	1	0.5
MEDAG	0	0	0	0	0	0	1	0	0	0	0	1	0.5
MEGF8	0	0	0	1	0	0	0	0	0	0	0	1	0.5
METTL13	0	0	0	1	0	0	0	0	0	0	0	1	0.5
METTL8	0	0	0	0	0	1	0	0	0	0	0	1	0.5
MFF	0	0	0	1	0	0	0	0	0	0	0	1	0.5
MFN2	0	0	0	0	1	0	0	0	0	0	0	1	0.5
MFNG	0	0	0	0	0	0	1	0	0	0	0	1	0.5
MGAT1	0	0	0	0	1	0	0	0	0	0	0	1	0.5
MGAT5B	0	0	0	1	0	0	0	0	0	0	0	1	0.5
MIS12	0	0	0	0	0	0	1	0	0	0	0	1	0.5
MMAB	0	0	0	0	0	0	1	0	0	0	0	1	0.5
MORN2	0	0	0	0	0	0	1	0	0	0	0	1	0.5
MPDZ	0	0	0	0	1	0	0	0	0	0	0	1	0.5
MPPED1	0	0	0	0	0	1	0	0	0	0	0	1	0.5
MRAS	0	0	0	0	1	0	0	0	0	0	0	1	0.5
MRPL19	0	0	0	1	0	0	0	0	0	0	0	1	0.5
MRPL38	0	0	0	0	1	0	0	0	0	0	0	1	0.5
MTDH	0	0	0	0	1	0	0	0	0	0	0	1	0.5
MTRR	0	0	0	0	0	0	1	0	0	0	0	1	0.5
MTX3	0	0	0	0	0	1	0	0	0	0	0	1	0.5
MYEF2	0	0	0	0	0	0	1	0	0	0	0	1	0.5
MYH10	0	0	0	0	0	1	0	0	0	0	0	1	0.5
MYSM1	0	0	0	1	0	0	0	0	0	0	0	1	0.5
NAAA	0	0	0	0	0	0	1	0	0	0	0	1	0.5
NAB2	0	0	0	0	0	0	1	0	0	0	0	1	0.5
NACC1	0	0	0	0	1	0	0	0	0	0	0	1	0.5
NACC2	0	0	0	0	0	1	0	0	0	0	0	1	0.5
NAGS	0	0	0	0	0	0	1	0	0	0	0	1	0.5
NARF	0	0	0	0	0	1	0	0	0	0	0	1	0.5
NAT8L	0	0	0	0	0	1	0	0	0	0	0	1	0.5
NDRG4	0	0	0	0	1	0	0	0	0	0	0	1	0.5
NDUFB11	0	0	0	0	0	1	0	0	0	0	0	1	0.5
NEK11	0	0	0	0	0	1	0	0	0	0	0	1	0.5
NEK3	0	0	0	1	0	0	0	0	0	0	0	1	0.5
NELFA	0	0	0	0	0	0	1	0	0	0	0	1	0.5
NELFE	0	0	0	0	0	0	1	0	0	0	0	1	0.5
NEMP1	0	0	0	1	0	0	0	0	0	0	0	1	0.5
NEO1	0	0	0	0	0	1	0	0	0	0	0	1	0.5
NEURL4	0	0	0	0	0	1	0	0	0	0	0	1	0.5
NEUROD1	0	0	0	0	0	1	0	0	0	0	0	1	0.5
NFATC4	0	0	0	1	0	0	0	0	0	0	0	1	0.5
NFE2L2	0	0	0	1	0	0	0	0	0	0	0	1	0.5
NFKBIB	0	0	0	0	0	1	0	0	0	0	0	1	0.5
NFKBID	0	0	0	1	0	0	0	0	0	0	0	1	0.5
NGLY1	0	0	0	0	0	0	1	0	0	0	0	1	0.5
NLGN1	0	0	0	0	0	0	1	0	0	0	0	1	0.5
NLGN2	0	0	0	0	1	0	0	0	0	0	0	1	0.5
NLRX1	0	0	0	0	0	1	0	0	0	0	0	1	0.5
NME5	0	0	0	1	0	0	0	0	0	0	0	1	0.5
NMNAT1	0	0	0	0	0	0	1	0	0	0	0	1	0.5
NMRAL1	0	0	0	0	0	1	0	0	0	0	0	1	0.5
NMRK1	0	0	0	0	0	0	1	0	0	0	0	1	0.5
NNAT	0	0	0	0	1	0	0	0	0	0	0	1	0.5
NOP14	0	0	0	1	0	0	0	0	0	0	0	1	0.5
NPTXR	0	0	0	0	0	0	1	0	0	0	0	1	0.5
NR1D1	0	0	0	0	1	0	0	0	0	0	0	1	0.5
NRP1	0	0	0	0	0	0	1	0	0	0	0	1	0.5
NRSN1	0	0	0	0	0	0	1	0	0	0	0	1	0.5
NUCKS1	0	0	0	0	0	1	0	0	0	0	0	1	0.5
NUDCD1	0	0	0	1	0	0	0	0	0	0	0	1	0.5
NUDT1	0	0	0	0	0	1	0	0	0	0	0	1	0.5
NUDT10	0	0	0	0	0	1	0	0	0	0	0	1	0.5
NUDT11	0	0	0	0	0	1	0	0	0	0	0	1	0.5
NUDT15	0	0	0	0	0	0	1	0	0	0	0	1	0.5
NUDT19	0	0	0	0	0	0	1	0	0	0	0	1	0.5
NUP160	0	0	0	0	0	0	1	0	0	0	0	1	0.5
NUPR1	0	0	0	1	0	0	0	0	0	0	0	1	0.5
OCIAD1	0	0	0	0	0	0	1	0	0	0	0	1	0.5
OCIAD2	0	0	0	1	0	0	0	0	0	0	0	1	0.5
OFD1	0	0	0	0	0	0	1	0	0	0	0	1	0.5
ONECUT3	0	0	0	1	0	0	0	0	0	0	0	1	0.5
OSBP	0	0	0	0	0	1	0	0	0	0	0	1	0.5
OSBPL11	0	0	0	0	0	0	1	0	0	0	0	1	0.5
OSBPL8	0	0	0	0	0	0	1	0	0	0	0	1	0.5
OTUB2	0	0	0	0	0	1	0	0	0	0	0	1	0.5
OVGP1	0	0	0	0	0	1	0	0	0	0	0	1	0.5
P3H4	0	0	0	0	1	0	0	0	0	0	0	1	0.5
PAFAH1B3	0	0	0	1	0	0	0	0	0	0	0	1	0.5
PAFAH2	0	0	0	0	0	0	1	0	0	0	0	1	0.5
PAK1	0	0	0	0	1	0	0	0	0	0	0	1	0.5
PAPSS1	0	0	0	0	0	1	0	0	0	0	0	1	0.5
PARD6G	0	0	0	1	0	0	0	0	0	0	0	1	0.5
PARM1	0	0	0	0	0	0	1	0	0	0	0	1	0.5
PARVA	0	0	0	0	0	0	1	0	0	0	0	1	0.5
PBX2	0	0	0	0	0	0	1	0	0	0	0	1	0.5
PCBP4	0	0	0	0	1	0	0	0	0	0	0	1	0.5
PCDHB11	0	0	0	0	0	1	0	0	0	0	0	1	0.5
PCDHB12	0	0	0	0	0	1	0	0	0	0	0	1	0.5
PCDHB14	0	0	0	0	0	1	0	0	0	0	0	1	0.5
PCF11	0	0	0	0	0	0	1	0	0	0	0	1	0.5
PCNX	0	0	0	1	0	0	0	0	0	0	0	1	0.5
PCNXL3	0	0	0	0	1	0	0	0	0	0	0	1	0.5
PCSK2	0	0	0	0	0	1	0	0	0	0	0	1	0.5
PDCD6IP	0	0	0	0	0	0	1	0	0	0	0	1	0.5
PDCL3	0	0	0	0	0	0	1	0	0	0	0	1	0.5
PDE4B	0	0	0	1	0	0	0	0	0	0	0	1	0.5
PDGFA	0	0	0	0	1	0	0	0	0	0	0	1	0.5
PDK1	0	0	0	0	0	0	1	0	0	0	0	1	0.5
PDK4	0	0	0	0	0	1	0	0	0	0	0	1	0.5
PEX1	0	0	0	0	0	1	0	0	0	0	0	1	0.5
PEX14	0	0	0	0	1	0	0	0	0	0	0	1	0.5
PFAS	0	0	0	0	0	0	1	0	0	0	0	1	0.5
PFDN1	0	0	0	0	0	0	1	0	0	0	0	1	0.5
PFKL	0	0	0	0	1	0	0	0	0	0	0	1	0.5
PFKM	0	0	0	0	1	0	0	0	0	0	0	1	0.5
PGBD5	0	0	0	1	0	0	0	0	0	0	0	1	0.5
Pgm1	0	0	0	0	1	0	0	0	0	0	0	1	0.5
PHKG2	0	0	0	0	1	0	0	0	0	0	0	1	0.5
PHYH	0	0	0	1	0	0	0	0	0	0	0	1	0.5
PHYHD1	0	0	0	0	0	1	0	0	0	0	0	1	0.5
PI4KA	0	0	0	0	1	0	0	0	0	0	0	1	0.5
PI4KB	0	0	0	0	0	0	1	0	0	0	0	1	0.5
PIAS3	0	0	0	0	0	0	1	0	0	0	0	1	0.5
PIK3R2	0	0	0	0	1	0	0	0	0	0	0	1	0.5
PIP4K2B	0	0	0	1	0	0	0	0	0	0	0	1	0.5
PITPNM3	0	0	0	0	0	1	0	0	0	0	0	1	0.5
PKDREJ	0	0	0	0	0	1	0	0	0	0	0	1	0.5
PKIB	0	0	0	1	0	0	0	0	0	0	0	1	0.5
PLA2G10	0	0	0	0	0	0	1	0	0	0	0	1	0.5
PLAT	0	0	0	0	0	1	0	0	0	0	0	1	0.5
PLB1	0	0	0	1	0	0	0	0	0	0	0	1	0.5
PLCH2	0	0	0	0	0	0	1	0	0	0	0	1	0.5
PLD6	0	0	0	0	0	0	1	0	0	0	0	1	0.5
PLEKHA8	0	0	0	0	0	1	0	0	0	0	0	1	0.5
PLEKHB1	0	0	0	0	0	1	0	0	0	0	0	1	0.5
PLOD2	0	0	0	1	0	0	0	0	0	0	0	1	0.5
PLXDC1	0	0	0	0	0	0	1	0	0	0	0	1	0.5
PLXNB3	0	0	0	0	0	1	0	0	0	0	0	1	0.5
PLXNC1	0	0	0	0	0	1	0	0	0	0	0	1	0.5
PMEPA1	0	0	0	0	0	1	0	0	0	0	0	1	0.5
PMM1	0	0	0	0	0	1	0	0	0	0	0	1	0.5
PMPCB	0	0	0	0	0	1	0	0	0	0	0	1	0.5
POLR2A	0	0	0	0	1	0	0	0	0	0	0	1	0.5
POLR2C	0	0	0	0	0	1	0	0	0	0	0	1	0.5
POLR3D	0	0	0	1	0	0	0	0	0	0	0	1	0.5
POLR3H	0	0	0	0	0	0	1	0	0	0	0	1	0.5
POR	0	0	0	0	0	1	0	0	0	0	0	1	0.5
PPARA	0	0	0	1	0	0	0	0	0	0	0	1	0.5
PPP1R13B	0	0	0	0	0	0	1	0	0	0	0	1	0.5
PPP1R14C	0	0	0	0	0	0	1	0	0	0	0	1	0.5
PPP1R16B	0	0	0	0	0	0	1	0	0	0	0	1	0.5
PPP1R21	0	0	0	0	0	1	0	0	0	0	0	1	0.5
PPP1R37	0	0	0	0	0	1	0	0	0	0	0	1	0.5
PPP1R3C	0	0	0	1	0	0	0	0	0	0	0	1	0.5
PPP1R42	0	0	0	1	0	0	0	0	0	0	0	1	0.5
PPP1R9A	0	0	0	0	1	0	0	0	0	0	0	1	0.5
PPP2R1A	0	0	0	0	1	0	0	0	0	0	0	1	0.5
PPP2R2C	0	0	0	0	1	0	0	0	0	0	0	1	0.5
PPT2	0	0	0	0	1	0	0	0	0	0	0	1	0.5
PRELID3A	0	0	0	0	0	1	0	0	0	0	0	1	0.5
PRKAA2	0	0	0	0	1	0	0	0	0	0	0	1	0.5
PRKACA	0	0	0	0	1	0	0	0	0	0	0	1	0.5
PRKCG	0	0	0	0	1	0	0	0	0	0	0	1	0.5
PRKCZ	0	0	0	0	1	0	0	0	0	0	0	1	0.5
PROM1	0	0	0	0	0	1	0	0	0	0	0	1	0.5
PRPF8	0	0	0	0	0	0	1	0	0	0	0	1	0.5
PSAP	0	0	0	0	1	0	0	0	0	0	0	1	0.5
PSD3	0	0	0	0	0	1	0	0	0	0	0	1	0.5
PSMC5	0	0	0	0	1	0	0	0	0	0	0	1	0.5
PSMD11	0	0	0	0	0	1	0	0	0	0	0	1	0.5
PSMD7	0	0	0	1	0	0	0	0	0	0	0	1	0.5
PSME1	0	0	0	0	0	1	0	0	0	0	0	1	0.5
PSME4	0	0	0	0	0	1	0	0	0	0	0	1	0.5
PSMG4	0	0	0	0	0	0	1	0	0	0	0	1	0.5
PTGER4	0	0	0	0	0	1	0	0	0	0	0	1	0.5
PTGS2	0	0	0	0	0	0	1	0	0	0	0	1	0.5
PTH1R	0	0	0	0	1	0	0	0	0	0	0	1	0.5
PTMS	0	0	0	0	1	0	0	0	0	0	0	1	0.5
PTPN2	0	0	0	0	0	1	0	0	0	0	0	1	0.5
PTPN23	0	0	0	0	1	0	0	0	0	0	0	1	0.5
PTPRS	0	0	0	0	1	0	0	0	0	0	0	1	0.5
PUS7	0	0	0	1	0	0	0	0	0	0	0	1	0.5
PUS7L	0	0	0	1	0	0	0	0	0	0	0	1	0.5
PYGB	0	0	0	0	1	0	0	0	0	0	0	1	0.5
PYGL	0	0	0	0	0	1	0	0	0	0	0	1	0.5
RAB11B	0	0	0	0	1	0	0	0	0	0	0	1	0.5
RAB11FIP5	0	0	0	0	0	1	0	0	0	0	0	1	0.5
RAB3A	0	0	0	0	1	0	0	0	0	0	0	1	0.5
RAB6A	0	0	0	0	0	1	0	0	0	0	0	1	0.5
RAB6C	0	0	0	0	0	1	0	0	0	0	0	1	0.5
RABEP2	0	0	0	0	0	1	0	0	0	0	0	1	0.5
RABGAP1L	0	0	0	0	0	0	1	0	0	0	0	1	0.5
RABGEF1	0	0	0	0	0	1	0	0	0	0	0	1	0.5
RASGEF1C	0	0	0	0	0	1	0	0	0	0	0	1	0.5
RASSF3	0	0	0	0	0	1	0	0	0	0	0	1	0.5
RB1	0	0	0	0	0	0	1	0	0	0	0	1	0.5
RBFA	0	0	0	1	0	0	0	0	0	0	0	1	0.5
RBFOX3	0	0	0	1	0	0	0	0	0	0	0	1	0.5
RBM45	0	0	0	1	0	0	0	0	0	0	0	1	0.5
RBMS3	0	0	0	0	0	1	0	0	0	0	0	1	0.5
RCBTB2	0	0	0	0	0	1	0	0	0	0	0	1	0.5
RCN1	0	0	0	0	0	0	1	0	0	0	0	1	0.5
RDH13	0	0	0	0	0	0	1	0	0	0	0	1	0.5
RECK	0	0	0	0	0	0	1	0	0	0	0	1	0.5
REEP2	0	0	0	0	1	0	0	0	0	0	0	1	0.5
REPIN1	0	0	0	0	0	0	1	0	0	0	0	1	0.5
RET	0	0	0	0	0	0	1	0	0	0	0	1	0.5
RGMB	0	0	0	0	0	0	1	0	0	0	0	1	0.5
RGS19	0	0	0	0	1	0	0	0	0	0	0	1	0.5
RHBDD3	0	0	0	1	0	0	0	0	0	0	0	1	0.5
RHBDF1	0	0	0	0	0	1	0	0	0	0	0	1	0.5
RHBDL1	0	0	0	0	1	0	0	0	0	0	0	1	0.5
RHBDL3	0	0	0	1	0	0	0	0	0	0	0	1	0.5
RHNO1	0	0	0	1	0	0	0	0	0	0	0	1	0.5
Rhoa	0	0	0	0	1	0	0	0	0	0	0	1	0.5
RHOBTB3	0	0	0	0	0	0	1	0	0	0	0	1	0.5
RICTOR	0	0	0	0	0	1	0	0	0	0	0	1	0.5
RIMBP2	0	0	0	1	0	0	0	0	0	0	1	2	2
RIOK3	0	0	0	0	0	0	1	0	0	0	0	1	0.5
RNASE2	0	0	0	0	0	1	0	0	0	0	0	1	0.5
RNASE3	0	0	0	0	0	1	0	0	0	0	0	1	0.5
RNF121	0	0	0	0	0	1	0	0	0	0	0	1	0.5
RNF139	0	0	0	0	0	1	0	0	0	0	0	1	0.5
RNF145	0	0	0	0	0	1	0	0	0	0	0	1	0.5
RNF165	0	0	0	0	0	0	1	0	0	0	0	1	0.5
RNF181	0	0	0	0	0	1	0	0	0	0	0	1	0.5
RNF207	0	0	0	0	0	1	0	0	0	0	0	1	0.5
RNF216	0	0	0	1	0	0	0	0	0	0	0	1	0.5
RNF43	0	0	0	1	0	0	0	0	0	0	0	1	0.5
RNF5	0	0	0	0	0	1	0	0	0	0	0	1	0.5
RNPEP	0	0	0	1	0	0	0	0	0	0	0	1	0.5
RPH3A	0	0	0	0	1	0	0	0	0	0	0	1	0.5
RPL13A	0	0	0	0	0	1	0	0	0	0	0	1	0.5
RPL18A	0	0	0	0	0	1	0	0	0	0	0	1	0.5
RPL26	0	0	0	0	0	0	1	0	0	0	0	1	0.5
RPL28	0	0	0	0	0	1	0	0	0	0	0	1	0.5
RPL29	0	0	0	0	0	1	0	0	0	0	0	1	0.5
RPL36AL	0	0	0	1	0	0	0	0	0	0	0	1	0.5
RPL5	0	0	0	0	0	1	0	0	0	0	0	1	0.5
RPLP2	0	0	0	1	0	0	0	0	0	0	0	1	0.5
RPRD1A	0	0	0	0	0	0	1	0	0	0	0	1	0.5
RPRD1B	0	0	0	0	0	1	0	0	0	0	0	1	0.5
RPS14	0	0	0	1	0	0	0	0	0	0	0	1	0.5
RPS6KA3	0	0	0	0	1	0	0	0	0	0	0	1	0.5
RPS9	0	0	0	1	0	0	0	0	0	0	0	1	0.5
RRP15	0	0	0	0	0	1	0	0	0	0	0	1	0.5
RTCA	0	0	0	0	0	0	1	0	0	0	0	1	0.5
RTEL1	0	0	0	0	0	0	1	0	0	0	0	1	0.5
RTEL1-TNFRSF6B	0	0	0	0	0	0	1	0	0	0	0	1	0.5
S100A13	0	0	0	0	0	1	0	0	0	0	0	1	0.5
S100A5	0	0	0	0	0	1	0	0	0	0	0	1	0.5
S1PR1	0	0	0	0	0	0	1	0	0	0	0	1	0.5
SARAF	0	0	0	0	0	1	0	0	0	0	0	1	0.5
SAT2	0	0	0	0	0	0	1	0	0	0	0	1	0.5
SBK1	0	0	0	0	0	0	1	0	0	0	0	1	0.5
SBSN	0	0	0	0	0	0	1	0	0	0	0	1	0.5
SBSPON	0	0	0	0	0	1	0	0	0	0	0	1	0.5
SCAMP2	0	0	0	0	0	1	0	0	0	0	0	1	0.5
SCARNA12	0	0	0	1	0	0	0	0	0	0	0	1	0.5
Scd4	0	0	0	0	1	0	0	0	0	0	0	1	0.5
SCN2A	0	0	0	1	0	0	0	0	0	0	0	1	0.5
SCN3B	0	0	0	0	0	0	1	0	0	0	0	1	0.5
SCNM1	0	0	0	0	0	1	0	0	0	0	0	1	0.5
SDC1	0	0	0	1	0	0	0	0	0	0	0	1	0.5
SDC4	0	0	0	1	0	0	0	0	0	0	0	1	0.5
SDCBP	0	0	0	0	1	0	0	0	0	0	0	1	0.5
SDF2L1	0	0	0	1	0	0	0	0	0	0	0	1	0.5
SEC31A	0	0	0	0	1	0	0	0	0	0	0	1	0.5
SEC61B	0	0	0	0	0	1	0	0	0	0	0	1	0.5
SELPLG	0	0	0	1	0	0	0	0	0	0	0	1	0.5
SEMA6B	0	0	0	0	1	0	0	0	0	0	0	1	0.5
SERBP1	0	0	0	0	0	1	0	0	0	0	0	1	0.5
SERINC2	0	0	0	1	0	0	0	0	0	0	0	1	0.5
SERPINA3	0	0	0	0	0	1	0	0	0	0	0	1	0.5
SERPINB6	0	0	0	1	0	0	0	0	0	0	0	1	0.5
SERPINB9	0	0	0	1	0	0	0	0	0	0	0	1	0.5
SERPINH1	0	0	0	1	0	0	0	0	0	0	0	1	0.5
SETMAR	0	0	0	0	0	0	1	0	0	0	0	1	0.5
SF1	0	0	0	0	1	0	0	0	0	0	0	1	0.5
SF3A1	0	0	0	1	0	0	0	0	0	0	0	1	0.5
SFT2D2	0	0	0	1	0	0	0	0	0	0	0	1	0.5
SGTA	0	0	0	0	1	0	0	0	0	0	0	1	0.5
SH2D4A	0	0	0	0	0	1	0	0	0	0	0	1	0.5
SH3GL2	0	0	0	0	1	0	0	0	0	0	0	1	0.5
SH3GLB1	0	0	0	0	0	0	1	0	0	0	0	1	0.5
SHC4	0	0	0	0	0	1	0	0	0	0	0	1	0.5
SHISA4	0	0	0	0	0	0	1	0	0	0	0	1	0.5
SHTN1	0	0	0	0	0	0	1	0	0	0	0	1	0.5
SIAH1	0	0	0	0	0	0	1	0	0	0	0	1	0.5
SIRPA	0	0	0	0	1	0	0	0	0	0	0	1	0.5
SIRPB1	0	0	0	0	1	0	0	0	0	0	0	1	0.5
SIRPG	0	0	0	0	1	0	0	0	0	0	0	1	0.5
SIRT6	0	0	0	1	0	0	0	0	0	0	0	1	0.5
SLAIN2	0	0	0	0	0	0	1	0	0	0	0	1	0.5
SLC12A6	0	0	0	0	0	0	1	0	0	0	0	1	0.5
SLC13A3	0	0	0	0	1	0	0	0	0	0	0	1	0.5
SLC15A2	0	0	0	0	0	1	0	0	0	0	0	1	0.5
SLC16A7	0	0	0	0	0	0	1	0	0	0	0	1	0.5
SLC1A2	0	0	0	0	0	0	1	0	0	0	0	1	0.5
SLC20A2	0	0	0	0	0	1	0	0	0	0	0	1	0.5
SLC25A12	0	0	0	0	0	0	1	0	0	0	0	1	0.5
SLC25A23	0	0	0	0	0	0	1	0	0	0	0	1	0.5
SLC25A42	0	0	0	0	0	0	1	0	0	0	0	1	0.5
SLC25A48	0	0	0	1	0	0	0	0	0	0	0	1	0.5
SLC30A9	0	0	0	0	0	1	0	0	0	0	0	1	0.5
SLC35G1	0	0	0	0	0	1	0	0	0	0	0	1	0.5
SLC48A1	0	0	0	0	0	1	0	0	0	0	0	1	0.5
SLC4A8	0	0	0	0	0	0	1	0	0	0	0	1	0.5
SLC5A6	0	0	0	0	1	0	0	0	0	0	0	1	0.5
SLC6A17	0	0	0	0	0	1	0	0	0	0	0	1	0.5
SLC6A7	0	0	0	0	1	0	0	0	0	0	0	1	0.5
SLC6A8	0	0	0	0	0	1	0	0	0	0	0	1	0.5
SLC7A14	0	0	0	0	0	1	0	0	0	0	0	1	0.5
SLC7A6OS	0	0	0	1	0	0	0	0	0	0	0	1	0.5
SLFN11	0	0	0	1	0	0	0	0	0	0	0	1	0.5
SLFN13	0	0	0	1	0	0	0	0	0	0	0	1	0.5
SMARCD2	0	0	0	0	0	0	1	0	0	0	0	1	0.5
SMCR8	0	0	0	0	0	0	1	0	0	0	0	1	0.5
SMOX	0	0	0	0	0	1	0	0	0	0	0	1	0.5
SMS	0	0	0	0	0	0	1	0	0	0	0	1	0.5
SNAP25	0	0	0	1	0	0	0	0	0	0	0	1	0.5
SNAP91	0	0	0	0	0	1	0	0	0	0	0	1	0.5
SND1	0	0	0	0	0	0	1	0	0	0	0	1	0.5
SNORA17B	0	0	0	1	0	0	0	0	0	0	0	1	0.5
SNORA21	0	0	0	1	0	0	0	0	0	0	0	1	0.5
SNORA62	0	0	0	1	0	0	0	0	0	0	0	1	0.5
SNORA66	0	0	0	0	0	1	0	0	0	0	0	1	0.5
SNORA68	0	0	0	0	0	1	0	0	0	0	0	1	0.5
SNORD14E	0	0	0	1	0	0	0	0	0	0	0	1	0.5
SNORD32A	0	0	0	0	0	1	0	0	0	0	0	1	0.5
SNORD60	0	0	0	1	0	0	0	0	0	0	0	1	0.5
SNX1	0	0	0	1	0	0	0	0	0	0	0	1	0.5
SNX7	0	0	0	0	0	1	0	0	0	0	0	1	0.5
SOCS2	0	0	0	0	0	0	1	0	0	0	0	1	0.5
SORT1	0	0	0	0	1	0	0	0	0	0	0	1	0.5
SPAG6	0	0	0	1	0	0	0	0	0	0	0	1	0.5
SPATA24	0	0	0	0	0	1	0	0	0	0	0	1	0.5
SPATA7	0	0	0	1	0	0	0	0	0	0	0	1	0.5
SPIN4	0	0	0	1	0	0	0	0	0	0	0	1	0.5
SPIRE1	0	0	0	0	1	0	0	0	0	0	0	1	0.5
SPON1	0	0	0	0	0	0	1	0	0	0	0	1	0.5
SPOP	0	0	0	1	0	0	0	0	0	0	0	1	0.5
SPPL2B	0	0	0	0	0	0	1	0	0	0	0	1	0.5
SPRED2	0	0	0	1	0	0	0	0	0	0	0	1	0.5
SPTAN1	0	0	0	0	1	0	0	0	0	0	0	1	0.5
SPTBN2	0	0	0	0	1	0	0	0	0	0	0	1	0.5
SREK1IP1	0	0	0	0	0	1	0	0	0	0	0	1	0.5
SRPK2	0	0	0	0	0	1	0	0	0	0	0	1	0.5
SS18L1	0	0	0	1	0	0	0	0	0	0	0	1	0.5
SS18L2	0	0	0	1	0	0	0	0	0	0	0	1	0.5
SSBP1	0	0	0	0	1	0	0	0	0	0	0	1	0.5
SSPN	0	0	0	1	0	0	0	0	0	0	0	1	0.5
SST	0	0	0	0	1	0	0	0	0	0	0	1	0.5
ST3GAL5	0	0	0	0	1	0	0	0	0	0	0	1	0.5
ST6GAL2	0	0	0	0	0	0	1	0	0	0	0	1	0.5
STARD3	0	0	0	0	0	0	1	0	0	0	0	1	0.5
STARD7	0	0	0	0	0	1	0	0	0	0	0	1	0.5
STAT5B	0	0	0	0	0	0	1	0	0	0	0	1	0.5
STRADA	0	0	0	1	0	0	0	0	0	0	0	1	0.5
STRADB	0	0	0	1	0	0	0	0	0	0	0	1	0.5
STRN3	0	0	0	0	0	0	1	0	0	0	0	1	0.5
STX17	0	0	0	1	0	0	0	0	0	0	0	1	0.5
STX5	0	0	0	1	0	0	0	0	0	0	0	1	0.5
STXBP1	0	0	0	0	1	0	0	0	0	0	0	1	0.5
SUCO	0	0	0	0	0	0	1	0	0	0	0	1	0.5
SUPT3H	0	0	0	0	0	1	0	0	0	0	0	1	0.5
SVOPL	0	0	0	1	0	0	0	0	0	0	0	1	0.5
SYDE1	0	0	0	1	0	0	0	0	0	0	0	1	0.5
SYP	0	0	0	0	0	1	0	0	0	0	0	1	0.5
SYT11	0	0	0	0	1	0	0	0	0	0	0	1	0.5
SYT14	0	0	0	1	0	0	0	0	0	0	0	1	0.5
SYT17	0	0	0	0	0	1	0	0	0	0	0	1	0.5
SYT3	0	0	0	0	1	0	0	0	0	0	0	1	0.5
SYT5	0	0	0	0	1	0	0	0	0	0	0	1	0.5
SYT7	0	0	0	0	0	0	1	0	0	0	0	1	0.5
TAF2	0	0	0	0	0	1	0	0	0	0	0	1	0.5
TAGLN	0	0	0	1	0	0	0	0	0	0	0	1	0.5
TAP1	0	0	0	1	0	0	0	0	0	0	0	1	0.5
TARBP2	0	0	0	1	0	0	0	0	0	0	0	1	0.5
TBC1D7	0	0	0	1	0	0	0	0	0	0	0	1	0.5
TBC1D9B	0	0	0	0	0	1	0	0	0	0	0	1	0.5
TBCEL	0	0	0	0	0	1	0	0	0	0	0	1	0.5
TBKBP1	0	0	0	0	0	1	0	0	0	0	0	1	0.5
TBRG4	0	0	0	0	0	1	0	0	0	0	0	1	0.5
TCEA1	0	0	0	0	0	1	0	0	0	0	0	1	0.5
TCEA2	0	0	0	0	1	0	0	0	0	0	0	1	0.5
TCF25	0	0	0	0	0	1	0	0	0	0	0	1	0.5
TCTN3	0	0	0	1	0	0	0	0	0	0	0	1	0.5
TDP2	0	0	0	0	0	0	1	0	0	0	0	1	0.5
TEX264	0	0	0	0	0	0	1	0	0	0	0	1	0.5
TFPI	0	0	0	0	0	1	0	0	0	0	0	1	0.5
TGFB1I1	0	0	0	1	0	0	0	0	0	0	0	1	0.5
THAP11	0	0	0	1	0	0	0	0	0	0	0	1	0.5
THOP1	0	0	0	0	1	0	0	0	0	0	0	1	0.5
TIAM2	0	0	0	0	0	1	0	0	0	0	0	1	0.5
TIGAR	0	0	0	1	0	0	0	0	0	0	0	1	0.5
TIMP3	0	0	0	1	0	0	0	0	0	0	0	1	0.5
TLE6	0	0	0	0	0	0	1	0	0	0	0	1	0.5
TLR1	0	0	0	0	0	0	1	0	0	0	0	1	0.5
TMBIM6	0	0	0	0	1	0	0	0	0	0	0	1	0.5
TMCO1	0	0	0	1	0	0	0	0	0	0	0	1	0.5
TMEM119	0	0	0	0	0	1	0	0	0	0	0	1	0.5
TMEM127	0	0	0	1	0	0	0	0	0	0	0	1	0.5
TMEM136	0	0	0	0	1	0	0	0	0	0	0	1	0.5
TMEM14B	0	0	0	0	0	0	1	0	0	0	0	1	0.5
TMEM14C	0	0	0	0	0	0	1	0	0	0	0	1	0.5
TMEM159	0	0	0	0	0	0	1	0	0	0	0	1	0.5
TMEM163	0	0	0	0	0	1	0	0	0	0	0	1	0.5
TMEM181	0	0	0	0	0	1	0	0	0	0	0	1	0.5
TMEM51	0	0	0	0	0	0	1	0	0	0	0	1	0.5
TMEM98	0	0	0	1	0	0	0	0	0	0	0	1	0.5
TMX3	0	0	0	0	0	1	0	0	0	0	0	1	0.5
TNFAIP8L2	0	0	0	1	0	0	0	0	0	0	0	1	0.5
TNIP1	0	0	0	0	0	0	1	0	0	0	0	1	0.5
TNS2	0	0	0	0	1	0	0	0	0	0	0	1	0.5
TOMM34	0	0	0	0	0	0	1	0	0	0	0	1	0.5
TOP3B	0	0	0	0	0	1	0	0	0	0	0	1	0.5
TOPORS	0	0	0	0	0	0	1	0	0	0	0	1	0.5
TOR1AIP1	0	0	0	0	1	0	0	0	0	0	0	1	0.5
TOR1AIP2	0	0	0	0	0	1	0	0	0	0	0	1	0.5
TP53	0	0	0	0	1	0	0	0	0	0	0	1	0.5
TP53I11	0	0	0	0	0	1	0	0	0	0	0	1	0.5
TPD52L1	0	0	0	0	0	1	0	0	0	0	0	1	0.5
TPPP	0	0	0	0	0	1	0	0	0	0	0	1	0.5
TRAF2	0	0	0	0	0	0	1	0	0	0	0	1	0.5
TRAF3	0	0	0	1	0	0	0	0	0	0	0	1	0.5
TRAK2	0	0	0	1	0	0	0	0	0	0	0	1	0.5
TRHDE	0	0	0	0	0	1	0	0	0	0	0	1	0.5
TRHR	0	0	0	0	0	1	0	0	0	0	0	1	0.5
TRIB1	0	0	0	0	0	0	1	0	0	0	0	1	0.5
TRIM11	0	0	0	0	0	0	1	0	0	0	0	1	0.5
TRIM3	0	0	0	0	1	0	0	0	0	0	0	1	0.5
TRIM46	0	0	0	1	0	0	0	0	0	0	0	1	0.5
TRNP1	0	0	0	0	0	0	1	0	0	0	0	1	0.5
TRPC6	0	0	0	1	0	0	0	0	0	0	0	1	0.5
TRPV2	0	0	0	0	0	0	1	0	0	0	0	1	0.5
TSC2	0	0	0	0	0	1	0	0	0	0	0	1	0.5
TSPAN11	0	0	0	0	0	0	1	0	0	0	0	1	0.5
TST	0	0	0	1	0	0	0	0	0	0	0	1	0.5
TTC27	0	0	0	0	0	0	1	0	0	0	0	1	0.5
TTC3	0	0	0	0	0	0	1	0	0	0	0	1	0.5
TTLL12	0	0	0	1	0	0	0	0	0	0	0	1	0.5
TTYH1	0	0	0	1	0	0	0	0	0	0	0	1	0.5
TUBG1	0	0	0	0	0	1	0	0	0	0	0	1	0.5
TXNDC16	0	0	0	1	0	0	0	0	0	0	0	1	0.5
UACA	0	0	0	0	1	0	0	0	0	0	0	1	0.5
UAP1L1	0	0	0	0	0	0	1	0	0	0	0	1	0.5
UBC	0	0	0	0	0	1	0	0	0	0	0	1	0.5
UBE2K	0	0	0	0	0	1	0	0	0	0	0	1	0.5
UBE2QL1	0	0	0	1	0	0	0	0	0	0	0	1	0.5
UBE3B	0	0	0	0	0	1	0	0	0	0	0	1	0.5
UBR7	0	0	0	0	0	1	0	0	0	0	0	1	0.5
UCHL1	0	0	0	0	1	0	0	0	0	0	0	1	0.5
UCP2	0	0	0	0	1	0	0	0	0	0	0	1	0.5
UNC119B	0	0	0	0	0	1	0	0	0	0	0	1	0.5
UNC5A	0	0	0	0	1	0	0	0	0	0	0	1	0.5
UNC5D	0	0	0	0	0	1	0	0	0	0	0	1	0.5
UNKL	0	0	0	1	0	0	0	0	0	0	0	1	0.5
UQCR10	0	0	0	0	0	1	0	0	0	0	0	1	0.5
USB1	0	0	0	1	0	0	0	0	0	0	0	1	0.5
USF2	0	0	0	0	1	0	0	0	0	0	0	1	0.5
USP22	0	0	0	0	0	0	1	0	0	0	0	1	0.5
USP42	0	0	0	1	0	0	0	0	0	0	0	1	0.5
UTP14A	0	0	0	0	0	0	1	0	0	0	0	1	0.5
UTP14C	0	0	0	0	0	0	1	0	0	0	0	1	0.5
UTP6	0	0	0	0	0	0	1	0	0	0	0	1	0.5
VAMP2	0	0	0	0	1	0	0	0	0	0	0	1	0.5
VAT1	0	0	0	0	0	1	0	0	0	0	0	1	0.5
VPS29	0	0	0	0	0	0	1	0	0	0	0	1	0.5
VPS37A	0	0	0	0	0	1	0	0	0	0	0	1	0.5
VPS37B	0	0	0	0	0	0	1	0	0	0	0	1	0.5
VPS52	0	0	0	0	0	0	1	0	0	0	0	1	0.5
VTI1A	0	0	0	0	0	0	1	0	0	0	0	1	0.5
VWA9	0	0	0	0	0	1	0	0	0	0	0	1	0.5
WASL	0	0	0	0	1	0	0	0	0	0	0	1	0.5
WBP2	0	0	0	0	0	1	0	0	0	0	0	1	0.5
WDR13	0	0	0	0	0	0	1	0	0	0	0	1	0.5
WDR43	0	0	0	0	0	1	0	0	0	0	0	1	0.5
WWP1	0	0	0	0	0	1	0	0	0	0	0	1	0.5
XIAP	0	0	0	0	0	1	0	0	0	0	0	1	0.5
XPR1	0	0	0	0	0	0	1	0	0	0	0	1	0.5
YAE1D1	0	0	0	0	0	0	1	0	0	0	0	1	0.5
ZADH2	0	0	0	1	0	0	0	0	0	0	0	1	0.5
ZBTB11	0	0	0	1	0	0	0	0	0	0	0	1	0.5
ZBTB3	0	0	0	0	0	1	0	0	0	0	0	1	0.5
ZC2HC1C	0	0	0	0	0	0	1	0	0	0	0	1	0.5
ZCCHC14	0	0	0	0	0	0	1	0	0	0	0	1	0.5
ZCRB1	0	0	0	0	0	0	1	0	0	0	0	1	0.5
ZFP36L1	0	0	0	1	0	0	0	0	0	0	0	1	0.5
ZFYVE21	0	0	0	0	0	1	0	0	0	0	0	1	0.5
ZHX1-C8orf76	0	0	0	0	0	1	0	0	0	0	0	1	0.5
ZMIZ1	0	0	0	0	0	0	1	0	0	0	0	1	0.5
ZNF100	0	0	0	0	0	0	1	0	0	0	0	1	0.5
ZNF107	0	0	0	0	0	0	1	0	0	0	0	1	0.5
ZNF117	0	0	0	0	0	0	1	0	0	0	0	1	0.5
ZNF138	0	0	0	0	0	0	1	0	0	0	0	1	0.5
ZNF141	0	0	0	0	0	0	1	0	0	0	0	1	0.5
ZNF160	0	0	0	1	0	0	0	0	0	0	0	1	0.5
ZNF195	0	0	0	0	0	0	1	0	0	0	0	1	0.5
ZNF2	0	0	0	0	0	0	1	0	0	0	0	1	0.5
ZNF212	0	0	0	0	0	0	1	0	0	0	0	1	0.5
ZNF235	0	0	0	0	0	0	1	0	0	0	0	1	0.5
ZNF251	0	0	0	0	0	0	1	0	0	0	0	1	0.5
ZNF253	0	0	0	0	0	0	1	0	0	0	0	1	0.5
ZNF254	0	0	0	0	0	0	1	0	0	0	0	1	0.5
ZNF257	0	0	0	0	0	0	1	0	0	0	0	1	0.5
ZNF273	0	0	0	0	0	0	1	0	0	0	0	1	0.5
ZNF275	0	0	0	0	0	1	0	0	0	0	0	1	0.5
ZNF277	0	0	0	0	0	1	0	0	0	0	0	1	0.5
ZNF3	0	0	0	0	0	1	0	0	0	0	0	1	0.5
ZNF324	0	0	0	1	0	0	0	0	0	0	0	1	0.5
ZNF324B	0	0	0	1	0	0	0	0	0	0	0	1	0.5
ZNF347	0	0	0	1	0	0	0	0	0	0	0	1	0.5
ZNF35	0	0	0	1	0	0	0	0	0	0	0	1	0.5
ZNF383	0	0	0	0	0	0	1	0	0	0	0	1	0.5
ZNF385B	0	0	0	1	0	0	0	0	0	0	0	1	0.5
ZNF397	0	0	0	0	0	0	1	0	0	0	0	1	0.5
ZNF429	0	0	0	0	0	0	1	0	0	0	0	1	0.5
ZNF43	0	0	0	0	0	0	1	0	0	0	0	1	0.5
ZNF430	0	0	0	0	0	0	1	0	0	0	0	1	0.5
ZNF431	0	0	0	0	0	0	1	0	0	0	0	1	0.5
ZNF454	0	0	0	0	0	0	1	0	0	0	0	1	0.5
ZNF479	0	0	0	0	0	0	1	0	0	0	0	1	0.5
ZNF48	0	0	0	1	0	0	0	0	0	0	0	1	0.5
ZNF486	0	0	0	0	0	0	1	0	0	0	0	1	0.5
ZNF492	0	0	0	0	0	0	1	0	0	0	0	1	0.5
ZNF493	0	0	0	0	0	0	1	0	0	0	0	1	0.5
ZNF506	0	0	0	0	0	0	1	0	0	0	0	1	0.5
ZNF511	0	0	0	0	0	0	1	0	0	0	0	1	0.5
ZNF513	0	0	0	0	0	0	1	0	0	0	0	1	0.5
ZNF583	0	0	0	0	0	1	0	0	0	0	0	1	0.5
ZNF593	0	0	0	0	0	0	1	0	0	0	0	1	0.5
ZNF595	0	0	0	0	0	0	1	0	0	0	0	1	0.5
ZNF626	0	0	0	0	0	0	1	0	0	0	0	1	0.5
ZNF628	0	0	0	0	0	0	1	0	0	0	0	1	0.5
ZNF653	0	0	0	0	0	0	1	0	0	0	0	1	0.5
ZNF66	0	0	0	0	0	0	1	0	0	0	0	1	0.5
ZNF675	0	0	0	0	0	0	1	0	0	0	0	1	0.5
ZNF676	0	0	0	0	0	0	1	0	0	0	0	1	0.5
ZNF678	0	0	0	0	0	0	1	0	0	0	0	1	0.5
ZNF679	0	0	0	0	0	0	1	0	0	0	0	1	0.5
ZNF680	0	0	0	0	0	0	1	0	0	0	0	1	0.5
ZNF681	0	0	0	0	0	0	1	0	0	0	0	1	0.5
ZNF682	0	0	0	0	0	0	1	0	0	0	0	1	0.5
ZNF695	0	0	0	0	0	0	1	0	0	0	0	1	0.5
ZNF706	0	0	0	0	0	1	0	0	0	0	0	1	0.5
ZNF707	0	0	0	0	0	0	1	0	0	0	0	1	0.5
ZNF708	0	0	0	0	0	0	1	0	0	0	0	1	0.5
ZNF714	0	0	0	0	0	0	1	0	0	0	0	1	0.5
ZNF716	0	0	0	0	0	0	1	0	0	0	0	1	0.5
ZNF718	0	0	0	0	0	0	1	0	0	0	0	1	0.5
ZNF724P	0	0	0	0	0	0	1	0	0	0	0	1	0.5
ZNF726	0	0	0	0	0	0	1	0	0	0	0	1	0.5
ZNF727	0	0	0	0	0	0	1	0	0	0	0	1	0.5
ZNF728	0	0	0	0	0	0	1	0	0	0	0	1	0.5
ZNF730	0	0	0	0	0	0	1	0	0	0	0	1	0.5
ZNF732	0	0	0	0	0	0	1	0	0	0	0	1	0.5
ZNF735	0	0	0	0	0	0	1	0	0	0	0	1	0.5
ZNF736	0	0	0	0	0	0	1	0	0	0	0	1	0.5
ZNF737	0	0	0	0	0	0	1	0	0	0	0	1	0.5
ZNF777	0	0	0	0	0	0	1	0	0	0	0	1	0.5
ZNF839	0	0	0	0	0	0	1	0	0	0	0	1	0.5
ZNF90	0	0	0	0	0	0	1	0	0	0	0	1	0.5
ZNF92	0	0	0	0	0	0	1	0	0	0	0	1	0.5
ZNF93	0	0	0	0	0	0	1	0	0	0	0	1	0.5
ZNF98	0	0	0	0	0	0	1	0	0	0	0	1	0.5
ZNHIT6	0	0	0	0	0	0	1	0	0	0	0	1	0.5
ZNRF2	0	0	0	0	0	0	1	0	0	0	0	1	0.5
ZXDA	0	0	0	0	0	1	0	0	0	0	0	1	0.5
ZXDB	0	0	0	0	0	1	0	0	0	0	0	1	0.5
BAK1	0	0	0	0	1	0	0	0	0	0	0	1	0.5
CAMK2D	0	0	0	0	0	0	1	0	0	0	0	1	0.5
MLLT10	0	0	0	1	0	0	0	0	0	0	0	1	0.5
NSF	0	0	0	0	1	0	0	0	0	0	0	1	0.5
POT1	0	0	0	1	0	0	0	0	0	0	0	1	0.5
RSPO1	0	0	0	1	0	0	0	0	0	0	0	1	0.5
SLC44A2	0	0	0	1	0	0	0	0	0	0	0	1	0.5
TMCC2	0	0	0	0	0	1	0	0	0	0	0	1	0.5
NCDN	0	0	1	0	0	0	0	0	0	0	0	1	1
GRIK3	0	0	1	0	0	0	0	0	0	0	0	1	1
THRAP3	0	0	1	0	0	0	0	0	0	0	0	1	1
POU3F1	0	0	1	0	0	0	0	0	0	0	0	1	1
LINGO2	0	0	1	0	0	0	0	0	0	0	0	1	1
PLAA	0	0	1	0	0	0	0	0	0	0	0	1	1
GLGAPR	0	0	1	0	0	0	0	0	0	0	0	1	1
SPQF	0	0	1	0	0	0	0	0	0	0	0	1	1
ATP6AP2	0	0	1	0	0	0	0	0	0	0	0	1	1
TSPAN7	0	0	1	0	0	0	0	0	0	0	0	1	1
SCGN	0	0	0	0	0	0	0	1	0	0	0	1	0.5
ITGA8	0	0	0	0	0	0	0	1	0	0	0	1	0.5
CDON	0	0	0	0	0	0	0	1	0	0	0	1	0.5
HTR2C	0	0	0	0	0	0	0	1	0	0	0	1	0.5
LCOR	0	0	0	0	0	0	0	1	0	0	0	1	0.5
PRRG2	0	0	0	0	0	0	0	1	0	0	0	1	0.5
LRRC20	0	0	0	0	0	0	0	1	0	0	0	1	0.5
TMEM47	0	0	0	0	0	0	0	0	0	0	1	1	1.5
ATP5A1	0	0	0	0	0	0	0	0	0	0	1	1	1.5
CALM2	0	0	0	0	0	0	0	0	0	0	1	1	1.5
UVE2B2	0	0	0		0	0	0	0	0	0	1	1	1.5
ZNF227	0	0	0	0	0	0	0	0	0	0	1	1	1.5
LOC488837	0	0	0	0	0	0	0	0	0	0	1	1	1.5

## Sheet: Supp. T4 archaic & modern human
Supplementary table 4 Gene lists from Zanella et al. 2019 (S2.A. Significant genes in human evolution.)
	Regulatory (excess)	Top 10% genes harboring high frequency regulatory mutations in archaic compared to modern humans (A) or viceversa (B) as defined in Kuhlwilm and Boeckx (2018).
	Mutation excess	Top 10% genes harboring high frequency mutations in archaic compared to modern humans (A) or viceversa (B) as defined in Kuhlwilm and Boeckx (2018).
	Regulatory (exclusive)	Genes harboring high frequency regulatory mutations only in archaic but not modern humans (A) or viceversa (B) as defined in Kuhlwilm and Boeckx (2018).
	Missense	Genes harboring high frequency missense mutations in archaic (A) or modern humans (B) as defined in Kuhlwilm and Boeckx (2018).
	Gene length correction	Top 5% genes harboring high frequency mutations in either modern humans (A) or archaics (B) divided by their genomic lengths as defined in Kuhlwilm and Boeckx (2018)
	Domesticates positive selection study	Pool of genes under positive selection in domesticated animals, relative to their wild counterparts, as per Theofanopoulou et al. (2017)
	Human selection study (2017)	Genes under positive selection in modern humans compared to archaics as per Peyrégne et al. (2017)
	Human selection study (2016)	Genes under positive selection in modern humans compared to archaics as per Racimo (2016)
	A. ARCHAIC HUMANS							B. MODERN HUMANS							C. POSITIVE SELECTION
Lidia DEGS (1157)	Regulatory (excess) 88/1003 (p=0.0005425391)	Mutation excess 14/319 (p=0.9342837)	Regulatory (exclusive) 61/974 (p=0.4799608)	Missense 108/2237 (p=0.998542)	Gene length correction 46/618 (p=0.1106567)		Lidia DEGS (1157)	Regulatory (excess) 20/333 (p=0.5880169)	Mutation excess 18/318 (p=0.6863773)	Regulatory (exclusive) 84/1437 (p=0.7282998)	Missense 33/573 (p=0.6921984)	Gene length correction 37/618 (p=0.607757)		Lidia DEGS (1157)	Domesticates 47/687 (p=0.2555156)	Human selection study (2017) 21/324 (p=0.44512)	Human selection study (2016) 19/326 (p=0.6401862)
ABCA1	ABCA1	BCL2L1	ADAMTS8	ACCSL	AGT		ABCA1	ABHD14B	COL20A1	ABHD14B	ACSM5	ATP6V0C		ABCA1	ACSM5	GBP5	ABHD3
ABCA9	ACSS1	CBLN2	AFF1	ACSS1	ALX3		ABCA9	ALDH4A1	TCF7L1	ACSM5	ADAMTS15	CD81		ABCA9	ARHGAP26	SYT6	GPR22
ABHD14B	AFF1	CDCA7L	AGMO	ADAMTS8	APCDD1		ABHD14B	BMP5	GLI3	ACTN1	AHNAK	OSR1		ABHD14B	ASIP	FOXO1	OTX1
ABHD3	AGMO	HEPH	ANTXR2	AGT	ATP6V0C		ABHD3	CD81	RIMBP2	ADPRH	ARHGAP29	RNPEPL1		ABHD3	CD93	EPSTI1	MAL
ACCSL	AGT	HIF1A	ANXA2	AHNAK	CD81		ACCSL	CHCHD6	NFATC1	AFAP1L1	ARHGEF40	TGIF2		ACCSL	CDH1	SLITRK1	SEMA3G
ACKR1	AK5	KCNG2	ANXA3	ANTXR2	CHADL		ACKR1	COL12A1	UNC79	ALDH4A1	C3	C1QTNF5		ACKR1	CKB	ANXA2	ABHD14B
ACP5	ALDH1A2	MDFIC	AOX1	ARAP1	CLDN19		ACP5	COL20A1	PSD3	ATP1B2	CAPN6	ABHD14B		ACP5	COL11A1	ABHD3	DNAJC3
ACSM5	ANXA2	NID2	APCDD1	ARHGAP4	CNP		ACSM5	EFEMP1	THSD1	BOC	COL11A1	LAT2		ACSM5	CROCC	OTX1	EGR4
ACSS1	ANXA4	OPRK1	APOLD1	BDNF	COL18A1		ACSS1	IGFBP2	RFX2	C1QTNF1	COL20A1	THSD1		ACSS1	DBI	MAL	GPX8
ACTN1	APCDD1	POSTN	BCL2L1	BICC1	COL6A1		ACTN1	LAT2	LAT2	CAMK1G	DCHS1	COL20A1		ACTN1	DDC	NEB	HHIP
ADA	ARAP1	SLAIN1	BDNF	BNC2	DCN		ADA	LRFN2	RNPEPL1	CD109	EVC2	TSPAN4		ADA	DNAJA1	TNS1	HS6ST3
ADAM33	ARHGAP26	AK5	C1QTNF7	C1QTNF5	EFCC1		ADAM33	MGP	TGIF2	CHCHD10	FA2H	KLF4		ADAM33	EPHB4	SEMA3G	HYAL1
ADAMTS1	ARHGAP28	ANTXR2	CHADL	C1R	EPOR		ADAMTS1	NFATC1	CD81	CHST8	FAM229A	TYRP1		ADAMTS1	ETNPPL	ROBO2	KLF2
ADAMTS10	ARHGAP29	SLC39A8	CLDN11	C1S	FLT3LG		ADAMTS10	PALLD	RADIL	CMTM7	FLT3LG	PLD4		ADAMTS10	EYA1	ZBTB20	MAP3K6
ADAMTS15	ARHGEF3	ABCA3	CLEC3B	C2CD4D	GPR22		ADAMTS15	PLEKHG5	CHCHD6	CNN2	GBP5	METRNL		ADAMTS15	FABP5	EFCC1	MCHR1
ADAMTS4	BAIAP2	ABI2	CNKSR3	CASKIN2	GRIN2C		ADAMTS4	PSD3	NELL1	CNTFR	HR	DNAJC3		ADAMTS4	GPRC5A	SLIT2	MCTP1
ADAMTS7	BICC1	ADCY3	CNP	CASQ2	HIF1A		ADAMTS7	RAB3B	WWTR1	COL12A1	ITGB4	ALDH1A3		ADAMTS7	HEPH	GPM6A	MUSTN1
ADAMTS8	BMP6	AGPS	COL1A2	CDKN1C	ITGB4		ADAMTS8	RFX2	PARM1	COL13A1	LAMA1	SDSL		ADAMTS8	IGSF3	GPM6A	NT5DC2
ADARB2	BNC2	AKAP9	COL5A2	CFH	KCNG2		ADARB2	TCF7L1	AMPH	COL20A1	MMP11	COL6A1		ADARB2	IGSF9B	SH3RF2	NWD1
ADCY4	C1QTNF7	ALDH1L1	EPOR	CHADL	KLF4		ADCY4	THSD1	ANKUB1	CPXM1	MMP11	FLT3LG		ADCY4	ITGBL1	GLI3	ABCE1
ADCYAP1	CDH13	AMZ1	EPSTI1	COL18A1	LLGL1		ADCYAP1	ABHD14A	ARSJ	CRABP1	NWD1	TMEM220		ADCYAP1	KDR	GPR22	ANAPC10
ADD3	CLDN11	ANKAR	FA2H	COL8A2	LRP10		ADD3	ABHD14A-ACY1	ASCC3	CRIP1	OLFML1	HOMER3		ADD3	KIT	SLC2A5	COG5
ADGRA2	CLDN19	ANKRD31	FBLN1	CPAMD8	LUM		ADGRA2	ABLIM3	CLUAP1	DAB2	OLFML2A	ITGB4		ADGRA2	LCAT	CLSTN1	DUS4L
ADGRD1	COL18A1	ANKRD32	FGFR1	CRISPLD2	METRNL		ADGRD1	ACSL4	EPPIN	DBX2	OTOP1	VCL		ADGRD1	LRIG3	PRDM2	EHBP1
ADGRL4	COL1A2	ANKRD34C	FGFR2	CRTAP	MXRA8		ADGRL4	ACY1	KLHL31	DPP4	PLD4	MAL		ADGRL4	MT2A	EXTL1	ESCO1
ADIRF	COL5A2	AQR	FN1	CX3CR1	MYL12A		ADIRF	ADAP1	MARCH3	EFEMP1	SCARA3	FKBP10		ADIRF	MYOF	CSMD2	MIB1
ADM	CREB5	ARHGAP17	GAB1	DAW1	NES		ADM	ADCK3	MKNK1	ELN	SLCO2B1	PEG10		ADM	NFKBIZ	AGO1	OTUD4
ADPRH	CRISPLD2	ARID4B	GFRA2	DMP1	NOTUM		ADPRH	AIDA	PALMD	EMILIN1	SLITRK1	MSLN		ADPRH	NID2	SF3A3	SNRPD1
ADPRHL1	CROCC	ASPM	GRAMD1B	DOCK6	OPRK1		ADPRHL1	AIG1	PRKCI	EPHX1	SV2C	VCAM1		ADPRHL1	NOCT	UTP11L	ADSL
AEBP1	DGKG	ASS1	GRIN2C	DSG2	OSR1		AEBP1	AKAP10	RIC3	FAM189A2	TSKU	OTOS		AEBP1	NOTCH2	RNF220	BAP1
AFAP1L1	ERC2	ATP6V1H	GSN	EFCC1	P2RY2		AFAP1L1	ALPK1	RNF13	FLVCR1	VCAM1	GPX3		AFAP1L1	NR2F2	FAAH	DNAH1
AFF1	EYA2	B3GALT5	HEPACAM	EGR4	PEG10		AFF1	AMMECR1	TDRD7	FOSL2	VCAN	EFNA4		AFF1	NT5DC2	ELAVL4	GLYCTK
AGMO	FGFR2	B3GALTL	HHIPL1	EPPK1	PGF		AGMO	AMPH	TXNRD2	GJA1	VIT	BGN		AGMO	NXPE3	USP33	MRPS5
AGT	FNDC3B	B4GALT6	HIF1A	FAM228B	PI16		AGT	ANAPC10	UBE2H	HCLS1	AAED1	PNOC		AGT	OLIG1	GBP2	PHF7
AGTRAP	FOXO1	BRWD1	IGFBP7	FBLN1	POSTN		AGTRAP	ANKS1B	UPF2	HHEX	AAK1	EFCC1		AGTRAP	OTOF	GBP7	PPM1M
AHNAK	FRMD4B	C10orf71	ITGBL1	FBLN2	PPP1R1B		AHNAK	ANKUB1	KIFAP3	IGFBP4	ABCA8	ERMN		AHNAK	PDE4D	GBP4	PROM2
AIF1	GLI2	C11orf30	KCNE4	FHOD1	PTGS2		AIF1	ANO3	LHFPL3	ITPKB	ABCB10	NOTUM		AIF1	PLIN3	FNBP1L	SGSM3
AIFM3	GRAMD1B	C4orf36	KLF2	FLT3LG	PTPN6		AIFM3	ANTXR1	ENAH	JAG1	ABCC12	CST7		AIFM3	RELL1	RNPC3	SIPA1L1
AK5	GRIN2C	C7orf31	LAMB1	FREM1	RHOU		AK5	AP5Z1	SEC24D	KCNB1	ABCC6	EPPIN		AK5	SDK2	AMY2B	TLR9
AK8	HHIPL1	CAAP1	LOXL1	GBP5	STMN1		AK8	ARFGAP1	FANCC	KIAA0319	ABHD1	WFDC6		AK8	SEMA6A	ACTG1P4	TNRC6B
AL157858.2	HIF1A	CALCB	LRIG1	GCNT4	SYT6		AL157858.2	ARSJ	CNOT10	KIAA1755	ABHD14A-ACY1	ZNF572		AL157858.2	SLC39A8	AMY1A	WDPCP
AL441992.2	HPCAL1	CALCRL	LRP5	GFRA2	TMBIM1		AL441992.2	ASAP1	SPINK5	LRFN2	ACY1	RPTN		AL441992.2	SLC43A1	SLC16A1	WDR82
ALDH1A1	IGFBP7	CASR	LUM	GLI2	TMEM220		ALDH1A1	ASCC3	SWT1	METRN	ABHD14A	GPR153		ALDH1A1	SMO	AKR7A2P1	ZNF2
ALDH1A2	ITGB4	CCDC88A	MAP3K8	GOLGA7B	TP53I13		ALDH1A2	BAZ2B	FBXW7	MLC1	ACAD10	DMRTA2		ALDH1A2	SREBF1	BC023568	ZNF514
ALDH1A3	ITGBL1	CDC42EP3	NID2	GRIN2C	TSPAN4		ALDH1A3	BCAR1	ZNF585A	MYOZ1	ACE	REXO4		ALDH1A3	TF	BC047723	GREB1L
ALDH3B1	JAZF1	CDCA2	NYNRIN	HIF1A	ZC3H12A		ALDH3B1	BIRC2	IKZF3	NELL2	ADAM18	LEUTX		ALDH3B1	THBS2	BX64885	HBP1
ALDH4A1	KALRN	CDKL3	PIPOX	HOMER3	AAED1		ALDH4A1	BRAF	RASEF	NKX6-2	ADAM28	MRPL49		ALDH4A1	ZNF436	BC037540	ABHD14A
ALX1	KCNE4	CEP120	PTCH1	IGSF10	AARD		ALX1	BRD2	ZNF420	NRN1	ADAM32	WISP3		ALX1	ABAT	C1ORF112	ACE
ALX3	KLF2	CEP85L	QPRT	KALRN	ABCF3		ALX3	BROX	C22orf34	OLFML1	ADAP1	DHRS2		ALX3	ABCA10	SCYL3	ACTG2
ANG2	KLHL29	CHD6	SALL1	KIF7	ABCG4		ANG2	C11orf96	IL7	OTOS	ADCK3	RCVRN		ANG2	ABCA5	KIFAP3	ACY1
ANGPT4	MAGI1	CHST10	SDK2	LAMA1	ABHD1		ANGPT4	C12orf60	SHOC2	OTX1	ADSL	ADAMDEC1		ANGPT4	ABCB10	MIR548F1	ADAL
ANTKMT	MET	CLEC12A	SEC61A1	LAMB1	ACAD8		ANTKMT	C17orf72	PJA2	PCDHA4	AGXT	MYL4		ANTKMT	ABCC4-like	CR2	ADRA2B
ANTXR2	MGAT5	CLIP4	SIX2	LAMB2	ACAP3		ANTXR2	C2CD3	WDR7	PDGFRB	AHR	CRYGS		ANTXR2	ABHD1	AIDA	AHDC1
ANXA2	MX1	CNNM2	SLC16A9	LLGL1	ACTG1		ANXA2	C4orf33	MPP6	PLD2	AKAP4	ACAD8		ANXA2	ACA64	GALNT2	AHSA2
ANXA3	MYO1E	CORO1C	SLC39A8	LPIN3	ADAM7		ANXA3	C9orf3	EDEM3	PLD4	AKAP8	CD151		ANXA3	ACAD8	LYST	ALAS1
ANXA4	NID1	CUL3	SNCA	LRRC61	ADAMDEC1		ANXA4	C9orf96	PRDM2	PSEN1	AKR7A2	TRMT61A		ANXA4	ACMSD	PLXDC2	ALMS1
ANXA8L1	NID2	CYP7B1	SNCAIP	MAATS1	ADD1		ANXA8L1	CAMK2D	VPS13D	PTK7	ALAD	TRMT2A		ANXA8L1	ACOT11	USP54	ANKRD30A
AOX1	NKD1	DIP2B	TP53I13	MAGI1	ADPRM		AOX1	CBFA2T3	CLTCL1	QSOX1	ALMS1	RFXANK		AOX1	ACOT13	U6	ANKRD30B
APCDD1	NOTCH1	DLG1	TTC23	MAGT1	AIRE		APCDD1	CCBL1	CTNNA3	RAB3B	AMER3	SCO1		APCDD1	ACOT8	PDCD4	ANKRD32
APLNR	NR3C1	DLG5	VIT	MAP3K8	ALDH1B1		APLNR	CCDC147	KTN1	RAB3IL1	ANKK1	C17orf72		APLNR	ACOX2	BBIP1	ANKRD55
APOA1	PDE4D	DTD1	ZNF436	MEIS1	AMBN		APOA1	CCDC158	LINGO2	RASSF5	ANKLE2	POLR2L		APOA1	ACOX3	SHOC2	ARHGAP15
APOD	PEG10	DZIP3	AACS	MESP1	AMDHD2		APOD	CCDC33	TMPRSS7	RFTN1	ANKMY1	SECTM1		APOD	ACSF3	RPL13AP6	ARID1A
APOE	PRICKLE2	EEA1	AATF	MGP	AMIGO3		APOE	CCR6	C9orf96	RHOG	ANKRD30A	RAD51AP2		APOE	ACSS2	MIR4680	ASTL
APOLD1	RECK	EFCAB11	ABCA3	NEB	ANAPC15		APOLD1	CD1C	KCNT2	RHOJ	ANKRD60	PIANP		APOLD1	ACTA1	INPP5F	B2M
AQP4	ROBO2	EFCAB6	ACACA	NES	ANGPTL6		AQP4	CDC73	TDRD9	SDSL	APLF	TRPM5		AQP4	ADAM2	MCMBP	BMS1
ARAP1	SDK2	EIF3E	ACE2	NOTCH1	ANKRD2		ARAP1	CDPF1	NUP214	SLC35D2	APOBR	TAC4		ARAP1	ADAMDEC1	SEC23IP	BZRAP1
ARHGAP25	SLC20A2	ELMOD1	ACLY	NOTCH2	ANKRD34C		ARHGAP25	CENPP	REXO4	SLC37A2	APOF	SLC30A2		ARHGAP25	ADAMTS13	ANO3	C17orf47
ARHGAP26	SLC27A1	ELP3	ACOT9	NTN3	ANKRD46		ARHGAP26	CHD3	ADCK3	SLC43A1	APPBP2	KLHL31		ARHGAP26	ADAMTSL3	KIF18A	C19orf44
ARHGAP28	SLIT2	EMC2	ACSBG1	NWD1	AP2M1		ARHGAP28	CHRNB3	C1orf112	SLC6A13	ARMCX5	IFT57		ARHGAP28	ADRB2	METTL15	C1orf172
ARHGAP29	SMPD3	EML5	ACSF2	ODF3L2	APC2		ARHGAP29	CKAP2L	COA1	SMO	ARRDC1	RAE1		ARHGAP29	AHCY	KCNA4	C2orf47
ARHGAP31	SNCA	EMR3	ACSL3	OOSP2	APMAP		ARHGAP31	CLUAP1	HPGDS	SPRY1	ASCC1	KCNA4		ARHGAP31	AHCYL2	RARRES3	C2orf69
ARHGAP4	SNCAIP	ENTPD4	ACSL6	OTOF	ARHGEF15		ARHGAP4	CNOT10	TLL1	SSTR2	ATF6	FABP12		ARHGAP4	AK1	HRASLS2	C2orf78
ARHGEF3	STK3	EPYC	ACSS2	PALLD	ARHGEF25		ARHGEF3	CNOT4	WWC2	STRA6	ATRX	ASNA1		ARHGEF3	AKAP1	PLA2G16	C3orf18
ARHGEF40	SV2C	ERMP1	ACSS3	PLD2	ARL14EPL		ARHGEF40	COA1	SCML4	SYNPO2L	AVPR2	ZNF502		ARHGEF40	ALDH16A1	ZFPL1	C3orf35
ARRDC2	SVIL	ESM1	ACTN4	PLEKHG6	ARL6IP1		ARRDC2	COL10A1	WISP3	SYNPR	AZI1	SLC22A31		ARRDC2	ALDH18A1	VPS51	CACNA1D
ARSD	SYT6	ETFA	ACTR3	PLEKHH2	ARMC5		ARSD	COLGALT2	CNOT4	TCF7L1	BAP1	WDR5		ARSD	ALDH1L2	TM7SF2	CACNA2D2
ARSE	TCF7L2	FAM124A	ADAM10	PLXNB3	ASB12		ARSE	CORO2B	GSTCD	TMEM125	BBIP1	SPO11		ARSE	ALK	ZNHIT2	CALR3
ARSG	THSD4	FAM13A	ADAM23	PYGM	ASGR1		ARSG	COX19	CERS6	TSPAN1	BCAR3	FAM195A		ARSG	ALS2CR12	MRPL49	CAPN3
ASAP3	TNS1	FDFT1	ADAR	RARRES1	ATG16L2		ASAP3	CSMD2	C12orf55	TTYH1	BCAS3	BEST2		ASAP3	AMACR	FAU	CASC4
ASIP	TOX	FEZ1	ADCY3	REEP6	ATG4D		ASIP	CUZD1	TNFAIP8	TUBB2A	BCL9L	MPND		ASIP	AMBRA1	SYVN1	CATSPER2
ASPA	TSPAN4	FIG4	AFAP1L2	RELN	ATMIN		ASPA	CYP26A1	AGBL1	TULP3	BEND2	SYCE3		ASPA	ANK1	FRMD8	CBLL1
ATG4C	TTC23	FNIP1	AFF4	RORC	ATP1A3		ATG4C	CYTIP	MEGF10	UNC79	BOD1L1	AP5Z1		ATG4C	ANKDD1A	NEAT1	CCDC53
ATOH8	TWIST1	FTCDNL1	AGBL5	S1PR5	ATP5SL		ATOH8	DAAM1	MMP26	ZIC1	BPI	GBP4		ATOH8	ANKRD2	CAPN5	CCNDBP1
ATP13A4	VCL	FUT9	AGPAT3	SACS	ATP6AP1		ATP13A4	DCAF8	PHLPP1	ZIC4	BPIFA3	UNC119		ATP13A4	ANKRD49	TMEM123	CCNH
ATP1A2	VIT	GIGYF2	AGPS	SCARA5	ATP8B2		ATP1A2	DCTN6	LRRFIP1	AADACL4	BPIFB1	CCDC158		ATP1A2	ANKRD50	BIRC2	CCNO
ATP1B2	VWF	GNAQ	AIRE	SLC12A7	ATXN7L3		ATP1B2	DDX60L	INTS12	AANAT	BRD2	DUT		ATP1B2	ANKS4B	SIK2	CCT7
ATP1B3	ZBTB20	GNG12	AKAP1	SLC22A1	B4GALNT1		ATP1B3	DECR2	ELTD1	ABCC2	BRPF3	HDAC10		ATP1B3	APEH	DQ599327	CD164L2
ATP2A3	ZNF423	GPATCH8	AKAP12	SLC35G1	B4GALT2		ATP2A3	DFNA5	MAD1L1	ABCE1	BZRAP1	NME4		ATP2A3	APOBEC4	LOH11CR1I	CDAN1
ATP6V0C	AAK1	GPD2	AKAP2	SLC5A11	BARHL1		ATP6V0C	DLC1	INTS6	ABCG5	C10orf25	SYVN1		ATP6V0C	APOPT1	PPP2R1B	CDC20B
AURKB	ABCA13	GPR156	AKT2	SLC5A5	BCKDHB		AURKB	DNASE1	MYL4	ABHD14A	C10orf62	FOXR1		AURKB	ARID1B	ALG9	CDC42EP3
B4GALT1	ABCA4	GPR63	ALDH16A1	SNTA1	BEST2		B4GALT1	DOCK11	AJAP1	ABLIM3	C11orf80	ZNF501		B4GALT1	ARID3B	FDXACB1	CHERP
BACE2	ABI3BP	HHLA2	ALDH1L1	SV2C	BHLHE40		BACE2	DPYSL3	FANCA	ACAN	C11orf96	VOPP1		BACE2	ARL6IP1	C11ORF1	CISH
BAG3	ABLIM2	HIP1R	ALDH3A2	SYT6	BMI1		BAG3	DST	RBMS3	ACSL1	C12orf36	AMBN		BAG3	ARL9	RNF26	CKMT1A
BAIAP2	ABTB2	HM13	ALPK2	TACC1	BOD1		BAIAP2	DUT	SLC4A10	ACVR1B	C16orf96	ABHD14A-ACY1		BAIAP2	ART3	MFRP	CKMT1B
BAMBI	ACACA	HMGCLL1	AMZ1	TF	BSDC1		BAMBI	DYNC1H1	INPP5A	ADAMDEC1	C17orf70	ACY1		BAMBI	ASAP1	PRMD10	CLDN10
BBOX1	ACAP3	HNF4A	ANKRD12	THSD1	BTC		BBOX1	DYRK1A	SRPK2	ADAMTS14	C1RL	PPP1R32		BBOX1	ASB11	RASSF3	CNGA3
BCAM	ACLY	HOXA3	ANKRD33B	TMEM220	C10orf128		BCAM	EDAR	LRRC1	ADAMTS5	C1orf116	SETMAR		BCAM	ASTN1	LEMD3	COA5
BCAT2	ACOT9	HS2ST1	ANKRD44	TMEM88B	C10orf71		BCAT2	EDEM3	FGF13	ADAMTSL2	C1orf159	SPANXN4		BCAT2	ASTN2	MDM1	CSGALNACT2
BCL2L1	ACSF2	HYDIN	ANKRD46	TMOD4	C12orf74		BCL2L1	EDRF1	TDRD5	ADAP1	C20orf144	SLC6A15		BCL2L1	ATL1	SMAD9	CTDSPL2
BCL7C	ACSL3	IGSF22	ANO1	TNS1	C14orf93		BCL7C	ELF1	MACC1	ADCK1	C2CD2	MFRP		BCL7C	ATXN7L1	LINC00598	CYB561
BDNF	ACSL6	IKZF2	ANO4	TPM2	C16orf47		BDNF	ENAH	FBXO11	ADCK3	C2CD3	SLC25A41		BDNF	B3GALTL	DHRS12	CYB561D2
BGN	ACSS3	INPP4A	AP1B1	TPRA1	C17orf72		BGN	ENOX2	RAE1	ADCY10	C3orf36	MED10		BGN	BAG5	TDRD3	DDX4
BICC1	ACYP2	KIAA1524	AP1S2	TRIM47	C19orf26		BICC1	EPB41L4B	ANTXR1	ADCY6	C4orf29	RRP1		BICC1	BARD1	PCDH9	DGUOK
BMP4	ADAM12	KYNU	AP4S1	TTC23	C19orf35		BMP4	EPDR1	CDC73	ADD2	C6orf141	RGS19		BMP4	BCAP31	LINC00359	DHDDS
BMP5	ADAMTS12	LAMA3	APBA1	UACA	C19orf66		BMP5	ERBB2IP	SLA2	ADM5	C8orf74	KHSRP		BMP5	BPI	FGF14	DHX29
BMP6	ADAMTS6	LARS2	ARCN1	UHRF1	C19orf81		BMP6	FAF2	IFT57	ADRA1D	C9orf117	MYH3		BMP6	BRAF	FGF14-IT1	DOCK3
BMP7	ADAR	LCLAT1	ARHGAP12	VCAN	C1orf170		BMP7	FAM117A	ZNF236	ADRB2	C9orf153	ZNF467		BMP7	BRCA1	THTPA	DRAM1
BNC2	ADARB1	LITAF	ARHGAP17	ZNF436	C1orf226		BNC2	FAM175A	EDAR	AGXT	CALD1	PCYT2		BNC2	BTAF1	C14ORF25	DUSP11
BOC	ADK	LONP2	ARHGEF4	A1BG	C1QTNF6		BOC	FAM177B	USH2A	AHCYL2	CAPN11	MAN1B1		BOC	C11orf54	FERMT2	DUSP7
BRB	AFAP1L2	LRRC72	ARID4B	A1BG-AS1	C21orf67		BRB	FAM185A	GPATCH2L	AIDA	CAPN15	SVIP		BRB	C11orf63	SIPA1L1	DZIP1
BRI3	AFF3	LRRFIP2	ARIH1	AARD	C2orf40		BRI3	FAM188A	DCBLD1	AIFM2	CAPN5	METTL23		BRI3	C15orf60	RP1-261D10.2	EIF3J
BST2	AGAP1	LRRIQ1	ARL6IP6	AASS	C2orf91		BST2	FAM195A	PAPPA	AIG1	CARF	TEX2		BST2	C16orf71	DYNC1H1	ELL3
BTBD10	AGBL4	MAN2A1	ARMC9	ABAT	C3orf18		BTBD10	FAM207A	VSNL1	AIM1	CASC5	FGF8		BTBD10	C17orf67	SEMA6D	EPB42
C14orf93	AKAP1	MAP2K5	ARSB	ABCA13	C3orf65		C14orf93	FAM24B	CYTIP	AJAP1	CASP5	FAM83A		C14orf93	C1orf109	CORO2B	EPM2AIP1
C16orf74	AKAP12	MAP4K4	ASB7	ABCA4	C4orf40		C16orf74	FAM49B	DST	AKAP10	CATSPER3	GBP7		C16orf74	C22orf31	TLE3	EPS15L1
C16orf89	AKAP6	MAST2	ASMTL	ABCA5	C6orf123		C16orf89	FANCC	FMN1	AKIP1	CCDC102B	EDEM3		C16orf89	C2orf40	ZNF205	ESM1
C17orf113	AKNAD1	MCM5	ASPDH	ABCA7	C7orf65		C17orf113	FBXL13	SIRPD	AKT1	CCDC108	ICAM3		C17orf113	C2orf62	ZNF213	FAHD2A
C1D	ALG14	MCU	ASPM	ABCB9	CA11		C1D	FBXW7	GOPC	ALDH3A1	CCDC158	TMEM105		C1D	C3orf62	BC013599	FAM172A
C1orf115	ALPK2	MDN1	ASXL2	ABCC1	CALM1		C1orf115	FEM1B	KIAA1244	ALDOC	CCDC171	ABHD14A		C1orf115	C4orf33	CASP1	FAM46B
C1orf53	AMZ1	MEF2C	ATAD2B	ABCC12	CARKD		C1orf53	FERMT2	PKN2	ALKBH3	CCDC30	SIRPD		C1orf53	C5orf15	FBXL19	FAM83F
C1orf54	ANK1	METTL8	ATG16L1	ABCC2	CASP16		C1orf54	FGF12	RAB28	ALPK1	CCDC38	MAMDC4		C1orf54	C7orf72	SETD1A	FBXO41
C1QTNF1	ANK2	MFSD6	ATG7	ABCG8	CBX2		C1QTNF1	FOS	DPYSL3	AMFR	CCDC57	GET4		C1QTNF1	C8B	HSD3B7	FCN3
C1QTNF5	ANK3	MICU1	ATP1A1	ABHD1	CBX4		C1QTNF5	FOXH1	DDR2	AMIGO1	CCND2	CHRNB3		C1QTNF5	C9orf89	ORAI3	FRMD5
C1QTNF7	ANKFN1	MID2	ATP6AP1L	ABI3BP	CBX6		C1QTNF7	FRMD3	NADK2	AMPH	CCNK	PABPN1L		C1QTNF7	C9orf96	MYLK3	FXYD4
C1R	ANKRD11	MLIP	ATP6V1E2	ABL1	CCDC105		C1R	FRMD4A	TGM4	ANAPC10	CCT6B	SSTR1		C1R	CACNA1C	C16ORF87	GALNT11
C1S	ANKRD33B	MMS22L	ATP7B	ABTB2	CCDC140		C1S	FSIP1	LMBR1	ANAPC11	CD1C	C10orf91		C1S	CACNA1D	GPT2	GALNTL5
C21orf62	ANKRD44	MRE11A	ATP8B2	AC002116.8	CCDC94		C21orf62	GET4	OXNAD1	ANGPTL5	CD207	XRCC3		C21orf62	CADM2	WDR59	GANC
C2CD4B	ANKRD46	MS4A4E	ATP9B	AC002550.5	CCK		C2CD4B	GFPT2	ERBB2IP	ANKLE2	CD300LG	SKA1		C2CD4B	CAGE1	ZNRF1	GATA6
C2CD4D	ANKS1A	MTF1	ATRNL1	AC002985.3	CCS		C2CD4D	GLRA1	SLC6A15	ANKRD26	CDCP1	RNMTL1		C2CD4D	CALCB	LDHD	GDPD1
C2orf68	ANO4	MTF2	B4GALT6	AC003006.7	CCT5		C2orf68	GMPR2	RPRD1B	ANKRD52	CDH16	OXGR1		C2orf68	CASP7	AK097500	GLT8D1
C3	AP3S2	MTRR	BAAT	AC004231.2	CD151		C3	GPR141	ZNF516	ANKS1B	CDH23	PRSS37		C3	CAV1	MYH3	GNAI2
C3AR1	APBA1	MYH15	BAD	AC004381.6	CD207		C3AR1	HADHB	CBFA2T3	ANKUB1	CDHR3	FAM50A		C3AR1	CAV2	ASIC2	GNAT1
C4A	APP	MYO18A	BAHD1	AC005041.11	CD53		C4A	HCST	CSMD2	ANO8	CDK16	PRSS21		C4A	CBD118	CDC27	GNL3
C4orf48	ARHGAP10	NAA35	BANP	AC005786.7	CD69		C4orf48	HERC5	RALYL	ANXA10	CDK5RAP2	ARFGAP1		C4orf48	CBD121	MYL4	GOLGA4
C7	ARHGAP15	NCK1	BCL11A	AC005789.9	CDC27		C7	HLA-DMA	LEUTX	ANXA11	CDKL1	MOB3C		C7	CBD122	SPOP	GPAT2
C7orf61	ARHGAP18	NCOA1	BEGAIN	AC006449.1	CDK5RAP3		C7orf61	HLA-DMB	LRRC2	ANXA7	CEMP1	GCSH		C7orf61	CBX2	SLC35B1	GPATCH3
CA5B	ARHGAP22	NCOR1	BIN1	AC006486.1	CDT1		CA5B	HNF1B	TTC40	AP1AR	CEP128	SPDL1		CA5B	CCDC38	FAM117A	GPN2
CALCR	ARHGAP24	NEK1	BLCAP	AC006486.9	CDV3		CALCR	HNRNPA3	HSD17B4	AP2S1	CHD3	ZNF205		CALCR	CCDC64B	KAT7	GPR3
CAMK1G	ARHGAP6	NF1	BMX	AC006942.4	CEL		CAMK1G	HSD17B2	NTRK2	AP5Z1	CHDC2	CDPF1		CAMK1G	CCDC67	TAC	GPR39
CAPN6	ARHGAP8	NLRP1	BPGM	AC007228.11	CENPM		CAPN6	HSPBAP1	PTPN3	APLP1	CHEK1	HLX		CAPN6	CCDC70	JMJD6	GPR62
CARHSP1	ARID1A	NOL4	BRF1	AC007283.4	CENPW		CARHSP1	ICAM2	MYO3A	APOBEC3H	CKAP5	OSCAR		CARHSP1	CCDC82	METTL23	GRAP2
CASKIN2	ARID1B	NPSR1	BRWD1	AC010441.1	CEP19		CASKIN2	IDO1	B3GALT1	APPL2	CLCN1	CEP57L1		CASKIN2	CCNJ	SESF2	GRM2
CASP6	ARID4B	NRK	BST1	AC010761.13	CEP41		CASP6	IFT57	POLD1	ARF1	CNTD1	SLA2		CASP6	CCNT2	MIR636	GTDC1
CASQ2	ARMC9	NSMCE2	BSX	AC012507.4	CEP57L1		CASQ2	IGF2R	CCDC158	ARFGAP1	COG4	NLE1		CASQ2	CD27	MFSD11	GYPA
CAVIN2	ARSB	OLFM3	BTG1	AC013717.3	CHAMP1		CAVIN2	IKZF3	WDR3	ARFGAP3	COL28A1	CDH16		CAVIN2	CD48	DLGAP1	GYPB
CAVIN3	ASAP2	OSBPL8	BZW2	AC015688.3	CHRAC1		CAVIN3	INPP5A	SRFBP1	ARFIP1	COL6A3	NAMPT		CAVIN3	CDH6	VAPA	GZMA
CBLN1	ASIC2	PAQR3	C11orf35	AC015691.13	CHRNB2		CBLN1	INTS12	RAD54L	ARHGAP23	COMMD3	CKLF		CBLN1	CDK5RAP1	ESCO1	GZMK
CBLN2	ASPM	PARP8	C11orf68	AC016722.3	CHRND		CBLN2	IRAK2	COL24A1	ARHGAP36	COMMD3-BMI1	MTMR11		CBLN2	CDKL3	SNRPD1	HAUS2
CBS	ASPSCR1	PCDH11X	C14orf37	AC020922.1	CHRNE		CBS	KAZN	CUZD1	ARHGEF12	COPA	HLA-DMA		CBS	CDRT1	MIR320C1MIB1	HEMK1
CCDC13	ATAD2B	PCMTD1	C15orf38-AP3S2	AC024592.12	CHRNG		CCDC13	KCNQ5	FAM207A	ARHGEF17	COX7B2	GBP2		CCDC13	CDRT4	ZNF521	HMGN2
CCDC137	ATF6	PCNX	C15orf62	AC025165.8	CHST10		CCDC137	KCNV2	IDO1	ARHGEF33	CPM	SH3GL1		CCDC137	CELA1	DTNA	HNRNPF
CCDC141	ATG16L2	PDE6B	C16orf62	AC026310.1	CIDEB		CCDC141	KHDRBS1	MUC19	ARHGEF9	CR2	TMPRSS7		CCDC141	CENPE	FHOD3	HSF5
CCDC148	ATG7	PDGFD	C16orf95	AC026471.6	CLEC12B		CCDC148	KIAA1211L	NR1H2	ARID5B	CSF2RB	HOXC9		CCDC148	CENPM	PSTPIP2	HYAL2
CCDC190	ATP10D	PDHX	C17orf100	AC053503.11	CLLU1		CCDC190	KIAA2018	PFKFB1	ARL8B	CSGALNACT1	DMWD		CCDC190	CEP68	BCL2	HYAL3
CCKBR	ATP2A2	PDZD8	C17orf59	AC069547.2	CLN8		CCKBR	KIF15	PHACTR3	ARPC5L	CSMD2	RNF44		CCKBR	CEP97	ZNF407	IFRD2
CCL14	ATP2B2	PEX5L	C18orf32	AC073043.1	CNTN2		CCL14	KIF17	UBR2	ARSJ	CTRC	FRMD8		CCL14	CETN3	MPNDSH3GL1	IGF1
CCN1	ATP2B4	PIP5K1C	C19orf66	AC073342.1	COL10A1		CCN1	KIFAP3	NCMAP	ASCC3	CTSC	SLC25A45		CCN1	CHMP4B	CAPS	IL31RA
CCN3	ATP6AP1L	PKHD1L1	C19orf81	AC079341.1	CPA1		CCN3	KLHL31	PCNXL2	ASCL3	CUL4B	C12orf74		CCN3	CIB4	RANBP3	IL6ST
CD109	ATP8B2	PKIB	C1orf105	AC087793.1	CPNE7		CD109	KTN1	PTEN	ASPHD2	CXCR1	RANBP1		CD109	CLCA3	NDUFA11	INPP4A
CD14	ATP8B4	PKP1	C1orf106	AC092597.3	CPSF3L		CD14	LAMB3	RAP1B	ATF3	CYP2F1	PEA15		CD14	CLDN17	BRD4	IQCF1
CD248	ATXN1	PLEKHA5	C1orf198	AC092849.1	CRELD2		CD248	LAYN	TMEM108	ATG4B	DCAF15	IL18BP		CD248	CLEC5A	AKAP8	IQCF2
CD302	ATXN7L1	PPFIA1	C1orf213	AC093415.2	CRIP2		CD302	LEPROTL1	USP54	ATIC	DCST1	NCMAP		CD302	CLK3	WIZ	IQCF3
CD38	AUTS2	PPP1R12A	C2orf61	AC093677.1	CRYAB		CD38	LMF1	SPNS3	ATP13A5	DDX53	TGM4		CD38	CNGA2	RABAC1	IQCF5
CD63	B4GALT6	PRKG2	C3orf67	AC103809.2	CSDC2		CD63	LRRC2	PTPRN2	ATP6V0E2	DDX60	EFCAB1		CD63	CNTN6	ATP1A3	IQCF6
CD68	BACH1	PRRC2C	C4orf36	AC104389.28	CSN2		CD68	LRRC23	KAZN	ATP6V1B2	DEFB135	STARD10		CD68	COA5	POU2F2	ITGA9
CD81	BACH2	PTPN2	C6orf100	AC104532.2	CSNK2B		CD81	LRRFIP1	B3GNT5	AVPR1B	DHPS	SULT1C4		CD81	COBL	ZNF574	ITIH1
CD9	BANK1	PTPRZ1	C6orf201	AC104532.3	CSRP2		CD9	MACC1	CHRNB3	AWAT2	DHRS2	CENPW		CD9	COG6	GRIK5	ITIH3
CD93	BASP1	QTRTD1	C7orf31	AC104532.4	CST7		CD93	MACROD2	RLF	AZU1	DISP1	SOX11		CD93	COIL	IGFL3	ITIH4
CD99	BBX	RAB3GAP1	C7orf55-LUC7L2	AC115522.3	CTU2		CD99	MAD1L1	USP26	B3GALT2	DMRT3	NLRX1		CD99	COL22A1	IGFL2	KCNIP3
CDC42EP1	BCAR3	RABGAP1	C8G	AC136289.1	CXCL14		CDC42EP1	MANBA	AHI1	BANF2	DMXL1	KCNK4		CDC42EP1	COL6A3	ASAP2	KCNJ3
CDC42EP2	BIN1	RAD54B	CACHD1	AC141928.1	CYB5R2		CDC42EP2	MARCH10	VIPR2	BARX2	DNAH1	TGIF2-C20orf24		CDC42EP2	COL9A3	E2F6	KIAA0825
CDC42EP4	BLOC1S5-TXNDC5	RALGAPA1	CACNA1A	ACAD10	CYLC1		CDC42EP4	MARCH3	PDE1A	BAZ2B	DNAH11	TMEM237		CDC42EP4	COMMD1	EHBP1	KIAA1841
CDCA7L	BMPER	RAP1GDS1	CACNA1E	ACAD8	CYP11B1		CDCA7L	MAT2B	GABBR2	BBS2	DNAH2	LHX5		CDCA7L	COQ10B	WDPCP	KMT2C
CDH1	BMPR1B	RAPGEF6	CACNA2D2	ACTL10	DAZAP1		CDH1	MAU2	DIAPH2	BBS5	DNAJC11	GTF3C5		CDH1	CPEB3	AC007098.1	LCMT2
CDH12	BRD4	RASAL2	CACNB4	ACTN3	DBP		CDH12	MBOAT1	GPNMB	BCAR1	DNHD1	NFKBID		CDH12	CRTC3	RP11-443F16.1	LGALSL
CDH13	BRF1	RASGEF1C	CACYBP	ACVR1C	DCTN4		CDH13	MDM1	HMGN5	BDKRB1	DNMT3L	HCCS		CDH13	CRYM	DBIL5P2	LIN28A
CDH5	C10orf11	RBBP8	CADM2	ACYP2	DEFB1		CDH5	MED26	POMGNT1	BET1	DOCK8	ZBTB24		CDH5	C-SKI	ZNF838	LRRC57
CDH7	C10orf128	RBM6	CALM2	ADAM18	DEFB116		CDH7	METTL9	TNIP3	BFSP1	DPH1	FAM207A		CDH7	CSPP1	DYSP	LRRFIP2
CDKN1B	C12orf75	RFX8	CAMK4	ADAM28	DHPS		CDKN1B	MKNK1	TRPM4	BHLHB9	DSC3	C9orf96		CDKN1B	CTTN	EXOC6B	LSMEM2
CDKN1C	C14orf159	RGS17	CAPS2	ADAM32	DHRS2		CDKN1C	MMP24	ACAD10	BIRC2	DSG4	PTEN		CDKN1C	CUL1	ZNF2	MANF
CEMIP	C14orf37	RNF19A	CARS2	ADAM7	DHX58		CEMIP	MOGAT1	DCAF8	BLVRA	DST	DDX49		CEMIP	CUX2	PROM2	MAP1A
CERCAM	C15orf38-AP3S2	RUVBL1	CASP8	ADAMDEC1	DMPK		CERCAM	MPP6	ANKMY1	BMP1	EDEM3	VMAC		CERCAM	CXCL10	MRPS5	MAPKAPK3
CERS2	C16orf62	RYK	CAV2	ADAMTS17	DMRT3		CERS2	MRPL13	EDA2R	BNIPL	EFCAB4A	PUF60		CERS2	CYB5R1	ZNF514	MCIDAS
CFAP300	C16orf95	SART3	CBLB	ADCK3	DMRTA2		CFAP300	MRPS12	EXOC6	BPHL	EFCAB4B	ADPRM		CFAP300	CYFIP1	TSHD7B	MDH1
CFB	C18orf32	SCAPER	CBX2	ADPRHL2	DMWD		CFB	MRPS27	RIF1	BRAF	EIF4G1	CES2		CFB	CYP1A1	RIF1	MED26
CFH	C19orf52	SCN8A	CCDC110	ADPRM	DNAJC22		CFH	MTHFD1L	STOX2	BRD2	EML2	LEPREL4		CFH	CYP1A2	SLC4A10	MFAP1
CFI	C19orf66	SEC22A	CCDC120	ADRA2C	DNMT3L		CFI	MTMR11	WHSC1	BRIX1	ENTHD1	FNDC8		CFI	CYP26A1	MAP2	MGAT4A
CHADL	C19orf71	SETDB2	CCDC167	AF003625.3	DOK1		CHADL	MUC5B	SPOPL	BROX	ENTHD2	ITPRIPL2		CHADL	CYP26C1	ERBB4	MKL1
CHCHD10	C1orf105	SH3BP2	CCDC40	AF230666.2	DOLPP1		CHCHD10	MYL4	TMEM117	BRPF3	EPHB6	ZNF384		CHCHD10	CYP27B1	NCOA6	MLH1
CHCHD6	C1orf106	SH3D19	CCDC6	AF274855.1	DSG3		CHCHD6	NCALD	ACSBG2	BTBD16	EPPIN	ATP6V0E2		CHCHD6	DACT1	AL122050	MTMR4
CHGB	C1orf21	SH3RF1	CCDC81	AGAP3	DUSP15		CHGB	NCMAP	MED26	BTBD7	EPPIN-WFDC6	IGJ		CHGB	DAPK1	TP53INP2	MTRNR2L7
CHI3L1	C1orf226	SHFM1	CCNG2	AGRN	DUT		CHI3L1	NDUFA1	KCNQ5	BTLA	ERC1	C1QTNF8		CHI3L1	DCC	SAMHD1	NAT6
CHMP4C	C1QTNF6	SIRPA	CCNL1	AIM1L	DVL2		CHMP4C	NFKBID	CCR6	C10orf105	ERI1	SIRT7		CHMP4C	DCST1	RBL1	NAT8
CHST14	C20orf112	SKAP1	CCNT2	AKAP1	E2F6		CHST14	NHLRC2	TRIQK	C10orf25	ETAA1	PNLIP		CHST14	DEFB119	RPS3AP3	NEDD1
CHST8	C20orf26	SLC12A2	CCNYL1	AKAP14	ECI2		CHST8	NLK	WDR5	C10orf67	EXOSC10	CBX4		CHST8	DEFB122	CTNNBL1	NEK4
CHST9	C5orf66	SLC1A6	CCP110	AKAP3	EEF2		CHST9	NME4	LTBP1	C10orf76	EYS	MAFG		CHST9	DLGAP1	SLC12A5	NISCH
CKB	C6orf201	SLC35D1	CD44	AKAP4	EFCAB1		CKB	NR1H2	ITFG1	C10orf99	FAAH	KRT33B		CKB	DNAH3	CHODL	NOTO
CLCF1	C8orf34	SLC35F1	CD58	AKAP6	EFCAB4A		CLCF1	NRIP1	STAC	C11orf16	FABP6	AMDHD2		CLCF1	DNAH9	TBX1	NPRL2
CLDN11	CACHD1	SLC44A5	CD96	AKAP9	EMC10		CLDN11	NT5DC4	CHST11	C11orf96	FAM114A1	C1orf116		CLDN11	DNAJB9	DGCR8	NR0B2
CLDN19	CACNA1A	SNTB2	CDC42BPB	AKNAD1	EMC2		CLDN19	NTF3	FRMD4A	C12orf10	FAM160A2	STX19		CLDN19	DNTTIP2	AC006547.8	NR2F1
CLDN5	CACNA1C	ST3GAL6	CDC42EP3	AKT2	ENC1		CLDN5	NUP214	SLC35F4	C12orf39	FAM166A	CMTM1		CLDN5	DOCK2	ZDHHC8	NUDC
CLEC3B	CACNA2D3	ST6GAL2	CDH11	AL023583.1	ENGASE		CLEC3B	OXNAD1	LGSN	C14orf1	FAM178A	CDC27		CLEC3B	DPEP3	TRMT2A	NUP37
CLIC1	CACNB4	STAM2	CDH2	AL121963.1	ENO2		CLIC1	PABPN1L	EMCN	C14orf132	FBRSL1	TRIM68		CLIC1	DSCAM	RANBP1	PARP3
CLIC4	CADM2	SUGP2	CDHR2	AL441883.1	ENPP7		CLIC4	PALMD	SPATA6	C14orf183	FBXW5	GLRX2		CLIC4	DTD1	SNORA77	PARPBP
CLIP1	CALD1	SULT4A1	CDKL3	AL450992.2	ENTPD2		CLIP1	PAPPA	TMEM237	C14orf2	FCGBP	TRAPPC2L		CLIP1	DUSP19	CCDC188	PATL2
CLU	CAMK1D	TANGO6	CDRT4	AL807752.1	ENTPD8		CLU	PBX3	SLC16A1	C14orf80	FHAD1	ARRDC1		CLU	ECHDC1	LARGE	PBRM1
CLVS2	CAMK2A	TBX15	CENPA	ALAS1	EOMES		CLVS2	PCNXL2	PHKB	C17orf99	FMR1	DPPA4		CLVS2	EDC3	RBFOX2	PCBP4
CMTM5	CAMK2G	TCIRG1	CENPM	ALAS2	EPX		CMTM5	PFKFB3	TAS2R1	C18orf54	FOXM1	RBM15		CMTM5	EEA1	ENTHD1	PCNX
CMTM7	CAMK4	TEX14	CEP128	ALDH16A1	ERCC2		CMTM7	PHKB	TGIF2-C20orf24	C1orf100	FRMD7	C9orf43		CMTM7	EHBP1L1	TNRC6B	PDE4B
CNGB1	CAMTA1	TMBIM6	CEP19	ALDH3A2	ERVFRD-1		CNGB1	PHLPP1	ARHGEF38	C1orf177	FRMD8	GDI1		CNGB1	EIF2S2	ADSL	PDIA3
CNKSR3	CAV2	TMCC2	CEP68	ALDH3B2	ESRRA		CNKSR3	PITPNA	IGJ	C1orf186	FSHR	FAM188A		CNKSR3	ELF2	SGSM3	PELI1
CNN2	CBLB	TMEM56-RWDD3	CEP85L	ALDOAP1	ETV3L		CNN2	PJA2	STARD6	C1orf210	FTCD	KLHL35		CNN2	EMC2	ATXN10	PEX13
CNN3	CCBE1	TMPRSS11F	CERS4	ALG3	EXOSC3		CNN3	PKN2	WDR93	C1orf233	FUT4	SYS1		CNN3	ENKUR	LINC00692	PIGV
CNP	CCDC12	TP53BP1	CHAMP1	ALG6	EXOSC8		CNP	PMEPA1	DOPEY1	C1orf35	GABPB2	HIST1H2BD		CNP	ENSCAFG00000018988	TRIM71	PIK3CG
CNR1	CCDC40	TRPC3	CHCHD3	ALG9	EXTL1		CNR1	PODN	SCO1	C1QTNF1-AS1	GBA3	MPP6		CNR1	ENSCAFG00000023289	STAC	PLA2G4D
CNTFR	CCDC6	TRPC4	CHD6	ALKBH6	F2RL2		CNTFR	POLD1	FSIP1	C1QTNF3	GBP7	HLA-DQB1		CNTFR	ENTPD1	ANO1	PLA2G4E
COL11A1	CCDC85C	TRRAP	CHD7	ALPK1	FABP12		COL11A1	POLR1A	HDAC4	C20orf202	GCA	CLUAP1		COL11A1	ENTPD7	ZNF197	PLA2G4F
COL11A2	CCDC88C	TSPAN8	CHD9	ALS2CR12	FAM150B		COL11A2	POU2AF1	GBP4	C2CD2	GGT6	TCF3		COL11A2	EPS15	ZNF35	PMCH
COL12A1	CCNG2	TVP23C	CHKA	AMBRA1	FAM186B		COL12A1	PPP1R16A	OSBPL9	C2orf15	GIF	PTOV1		COL12A1	ERBB4	RP11-348P10.2	POC1A
COL13A1	CCNY	TVP23C-CDRT4	CHRNB2	AMDHD2	FAM19A3		COL13A1	PPP1R21	ACAD8	C2orf71	GJD4	PYCR1		COL13A1	ETV4	SOCS5P3	POTEC
COL14A1	CD44	UBE2E3	CHST3	AMER2	FAM50A		COL14A1	PRDM12	ARHGAP5	C3orf36	GLDC	TUBE1		COL14A1	F9	ZNF502	POU5F2
COL18A1	CD96	UBE3A	CHSY1	AMER2-AS1	FAM58A		COL18A1	PRDM2	C18orf64	C3orf52	GOLM1	E2F6		COL18A1	FAF1	ZNF501	PPAP2A
COL1A1	CDC42BPB	UGT2A2	CHSY3	AMPD2	FAM71E2		COL1A1	PRPF18	OSBPL10	C4orf17	GOT1L1	SUN3		COL1A1	FAIM3	KIF15	PPIP5K1
COL1A2	CDC42EP3	UNC13B	CIRH1A	ANK1	FAM83A		COL1A2	PTDSS2	C12orf60	C4orf50	GPAA1	HLA-DMB		COL1A2	FAM107B	KIAA1143	PPM1E
COL20A1	CDH11	USP15	CLDN14	ANKK1	FAM89A		COL20A1	PTEN	NPNT	C5orf24	GPR110	SPDEF		COL20A1	FAM114A2	AC098649.1	PRADC1
COL2A1	CDH18	UXS1	CLEC12A	ANKRD13B	FAM92B		COL2A1	PTPLB	IFLTD1	C5orf47	GPR132	SLX4		COL2A1	FAM131B	TGM4	PRKAR2B
COL3A1	CDH2	VPS13A	CLN6	ANKRD24	FASTKD3		COL3A1	PTPN14		C5orf63	GPR143	EOMES		COL3A1	FAM172A	MIR564	PRKCD
COL4A1	CDH4	VSTM4	CLTC	ANKRD31	FBXW2		COL4A1	PVRL1	MRAP2	C6orf132	GPR153	NAA30		COL4A1	FAM179A	TMEM42	PRR11
COL5A2	CDK14	VTA1	CNBD2	ANKRD32	FCRL4		COL5A2	PXDC1	NCALD	C7orf26	GPR157	S100A2		COL5A2	FAM40B	LHKH18	PUS10
COL6A1	CDK6	WARS2	CNNM1	ANKRD34C	FDXR		COL6A1	RAB28	TMEM179	C9	GPR179	THYN1		COL6A1	FAM69A	PTPN23	PVRL3
COL6A2	CDKL3	WDR19	CNTD2	ANKRD65	FHL3		COL6A2	RAB7A	MSH6	C9orf114	GPR62	C7orf26		COL6A2	FANCA	SCAP	RAB11FIP5
COL8A1	CDYL	WDR44	CNTLN	ANKS1A	FIBCD1		COL8A1	RAP2A	FGD5	C9orf117	GPR68	FAM19A3		COL8A1	FANCB	ELP6	RAB28
COL8A2	CDYL2	YLPM1	COL15A1	AP000302.58	FICD		COL8A2	RAPGEF3	PTPRJ	C9orf37	GPRIN2	RAD54L		COL8A2	FAT4	TWF2	RAD51C
COLEC12	CELF2	ZBTB49	COL17A1	AP000304.12	FKBP4		COLEC12	RASEF	ADAMDEC1	C9orf43	GPRIN3	STAC		COLEC12	FBN3	RP5-1157M23.2	RAD54L2
CORT	CELF4	ZFAND3	COMMD1	AP000350.10	FLII		CORT	RB1CC1	ARHGAP19	C9orf47	GREB1	TCN1		CORT	FBXL22	PPM1M	RASA1
COX7A1	CELSR1	ZFP28	COMMD10	AP000708.1	FNDC8		COX7A1	RCVRN	LDHB	C9orf96	GREB1L	MLST8		COX7A1	FBXO10	WDR82	RASGEF1A
CPAMD8	CENPA	ZFR	COQ2	AP000859.4	FOSB		CPAMD8	REXO4	PDZRN4	CA5A	GRM6	UTP11L		CPAMD8	FBXO28	MORLET7G	RASSF1
CPNE2	CEP112	ZMYND11	CORO1C	AP000889.3	FSCN2		CPNE2	RGS20	PVRL1	CACNA2D4	GTF3C5	TMPRSS11B		CPNE2	FBXO31	GLYCTK	RBM15B
CPXM1	CEP128	ZNF148	CORO2A	AP001069.1	G6PC		CPXM1	RGS3	SFRP1	CACNG6	HDAC10	APEX2		CPXM1	FBXW10	DNAH1	REL
CPZ	CHCHD3	ZNF277	COX7A2L	AP001266.1	GAA		CPZ	RGS6	SRRM4	CALR3	HEATR1	C21orf2		CPZ	FBXW11	RP11-168J18.6	RET
CRABP1	CHD6	ZNF346	CPNE7	AP001925.1	GABARAPL2		CRABP1	RHBDD3	SYT12	CAMK1	HERC5	IDO1		CRABP1	FCHSD2	BAP1	RFT1
CRABP2	CHD7	ZNF451	CPOX	AP002954.3	GBP2		CRABP2	RHPN1	TBC1D24	CAMK2D	HERC6	CDK5RAP3		CRABP2	FCRL4	PHF7	RGS6
CREB5	CHD9	ZNF470	CRB1	AP003041.2	GBP7		CREB5	RIC3	TENM3	CAMLG	HES3	DPH3		CREB5	FER	CADPS	RNF43
CRHBP	CHKA	ZNF652	CRB2	AP003068.12	GCSH		CRHBP	RLF	WNK3	CAPN2	HMCN1	PRSS56		CRHBP	FGA	TBC1D23	ROCK1
CRIP1	CHMP4B	ZNF675	CREG1	AP003419.16	GDI1		CRIP1	RNF126	PACSIN1	CAPZB	HMGXB3	SPOPL		CRIP1	FGD6	HEG1	RPL29
CRISPLD1	CHN2	ZRANB3	CRELD2	AP2A1	GDPGP1		CRISPLD1	RNF13	SEZ6L	CARD11	HRASLS5	WDR3		CRISPLD1	FGF13	STAG1	RPS6KA1
CRISPLD2	CHRNB2	ZZEF1	CRYBG3	AP3D1	GINS2		CRISPLD2	RNF38	TSHZ1	CASP5	HSCB	C17orf70		CRISPLD2	FGF18	PCCB	RRP9
CROCC	CHSY1	SKAP2	CRYM	AP5B1	GIT1		CROCC	RNH1	AMMECR1	CATSPER3	HTT	LGSN		CROCC	FGFBP3	ZBBX	SEMA3F
CRTAP	CHURC1-FNTB	PPFIA2	CSK	APC2	GJA5		CRTAP	RPRD1B	SLIT3	CATSPERG	ICT1	ARSJ		CRTAP	FHL1	FGF12	SEPT4
CSPG4	CIRH1A	XRCC4	CSTA	APEX2	GLI4		CSPG4	RRBP1	AHR	CBLC	IFIH1	APMAP		CSPG4	FN3K	SORCS2	SERF2
CST6	CLASP1	GSK3B	CTDSPL2	APLP2	GMPPB		CST6	RREB1	TCF3	CCBL1	IFT74	RPL38		CST6	FOXI1	KIAA1239	SERINC4HYPK
CTDSP1	CLEC16A	GPR75-ASB3	CTH	APMAP	GORASP1		CTDSP1	RXRG	CORO2B	CCDC144NL	IGBP1	C21orf67		CTDSP1	FOXJ3	SLC4A4	SFMBT1
CTF1	CLIP2	TMCC1	CTNND1	APOM	GPANK1		CTF1	SASH1	FAM117A	CCDC146	IGIP	GPNMB		CTF1	FRMD6	CXCL3	SFN
CTNNAL1	CLMN	CBLB	CTU2	ARCN1	GPR108		CTNNAL1	SCLT1	RPS6KA6	CCDC33	IL10RA	RNF222		CTNNAL1	FRMD7	CXCL13	SFXN5
CTSV	CLN8	ESR2	CUEDC1	ARF5	GPR142		CTSV	SCYL3	ANO3	CCDC38	IRAK1BP1	C1orf137		CTSV	FRMPD1	GK2	SIN3B
CTXN3	CLSTN2	ZPBP	CUL1	ARFIP2	GPR153		CTXN3	SEC24D	MANBA	CCDC42B	ITGA11	THAP3		CTXN3	GAK	HERC5	SKA2
CX3CR1	CLTC	C3orf67	CUL3	ARHGAP30	GPR17		CX3CR1	SF3B4	DYRK4	CCDC69	IWS1	AKIP1		CX3CR1	GALR1	DAPP1	SKIV2L2
CXCL12	CMIP	SRBD1	CXXC5	ARHGAP39	GPR171		CXCL12	SFRP1	IGF2R	CCDC80	IZUMO4	DCAF15		CXCL12	GAPDHS	SGMS2	SLC25A17
CXCR4	CMSS1	SOX6	CYB5R2	ARHGAP40	GPRC5D		CXCR4	SH3BP1	IMPG2	CCDC86	KATNA1	PODN		CXCR4	GCNT7	AK123292	SLC26A3
CYBA	CNST	HBS1L	CYB5R3	ARHGEF11	GPS1		CYBA	SLA2	RIMKLB	CCL1	KCNAB2	KIF15		CYBA	GEMIN7	ANK2	SLC26A4
CYP1B1	CNTNAP2	RAP1A	CYC1	ARHGEF18	GRPEL1		CYP1B1	SLC16A1	BIRC6	CCL13	KCNJ16	TSSK3		CYP1B1	GGT6	ARSJ	SLC35E1
CYP27A1	COG5	RSRC1	CYFIP2	ARHGEF2	GSDMD		CYP27A1	SLC1A1	BCL2L11	CCL16	KCNS1	TP53INP2		CYP27A1	GGT7	SEC24D	SLC38A9
CYP2J2	COL21A1	SLC2A9	CYP27C1	ARHGEF25	GSE1		CYP2J2	SLC2A7	DUT	CCL28	KCNV2	DMPK		CYP2J2	GLRA1	OTUD4	SLC9A1
CYP4V2	COL23A1	PEAK1	DAGLA	ARHGEF39	GTF3C5		CYP4V2	SLC48A1	FAM107B	CCNDBP1	KIAA1199	T		CYP4V2	GNG10	ANAPC10	SMAD1
CYSRT1	COL4A2	SLC41A3	DCAF10	ARID4A	H1FOO		CYSRT1	SLC6A15	FAM83F	CCR2	KIAA1324L	ALG2		CYSRT1	GNG4	HSPD1P5	SMG8
DAB2	COMMD1	DCBLD2	DCLRE1C	ARMC5	HCCS		DAB2	SLC6A6	KLHL6	CCR4	KIF15	FCRLA		DAB2	GNPTAB	ABCE1	SMIM4
DACT2	COMMD10	CCNG2	DCP2	ARMC6	HEMK1		DACT2	SLCO3A1	LMF1	CCR7	KIF18A	KIAA1143		DACT2	GOLGA1	FBXW7	SMIM7
DAW1	CORO1C	PDE8B	DCUN1D1	ARMCX6	HIP1R		DAW1	SMTN	TUB	CCSER2	KIF26B	PIGS		DAW1	GP2	CTNND2	SMYD5
DBI	CORO7	PQLC1	DDAH1	ARNT	HIST1H2BC		DBI	SOCS5	GDAP2	CD1B	KLHDC4	MTERFD1		DBI	GPATCH8	CDH10	SNAP23
DBX2	CORO7-PAM16	HLA-DRB5	DDX19A	ARRB1	HIST1H2BD		DBX2	SPATA13	ARHGEF9	CD209	KLLN	RASEF		DBX2	GPR133	PDZD2	SPATS2L
DCHS1	CPNE5	CDH11	DENND3	ARRDC5	HLA-DQB1		DCHS1	SPDL1	IFT43	CD244	KMT2C	EIF3D		DCHS1	GPR139	SKP2	SPCS1
DCLK1	CPNE7	VPS13C	DEPDC5	ART3	HLA-DRB1		DCLK1	SPOPL	NLK	CD36	KREMEN2	SEC24D		DCLK1	GPR15	NADKD1	SPG11
DCN	CPQ	KLHL32	DGAT1	ASB16	HLA-DRB5		DCN	SRFBP1	AGO3	CDAN1	KRT20	LOX		DCN	GPR174	ATG10	STAB1
DDAH2	CPVL	KIAA1432	DGKD	ASB16-AS1	HMGN1		DDAH2	SRPK2	MTAP	CDC73	KRTAP10-10	BROX		DDAH2	GPRASP2	SNHG4	STAMBP
DDC	CRIM1	ALCAM	DHX35	ASMTL	HNRNPA2B1		DDC	ST5	PDZD2	CDH19	KRTAP19-8	YTHDC1		DDC	GPRC5B	MATR3	STARD9
DDO	CSGALNACT1	MAGI3	DIAPH3	ASMTL-AS1	HNRNPLL		DDO	ST6GAL1	F8	CDH26	KRTAP24-1	FAF2		DDO	GPRIN2	PAIP2	STRC
DGKG	CSNK1E	ACACA	DIP2B	ASPDH	HOXA6		DGKG	STAC	ACOXL	CDHR1	LAG3	RAB28		DGKG	GRHL3	PLAC8L1	SUPT4H1
DHCR7	CTDSPL	CYFIP2	DLG1	ASPM	HRH2		DHCR7	SUGP1	TRDN	CDK10	LAMP1	TIMM17A		DHCR7	GRIA1	GALNT10	SYTL1
DIO2	CTIF	FRYL	DLG5	ASXL3	HSBP1L1		DIO2	SUN1	WDR49	CDK16	LARP1B	CUZD1		DIO2	GRIA2	CCNJL	TANC2
DIPK1B	CTNNA1	MAMDC2	DMRT1	ATAD5	HSD17B13		DIPK1B	SUSD4	RUNX2	CDK19	LCA5L	SIGLEC8		DIPK1B	GRID1	FAF2	TEX14
DIPK1C	CTSB	SGIP1	DNAJA2	ATIC	HSF1		DIPK1C	SWT1	BEND2	CDK2	LGSN	TRIM63		DIPK1C	GRIK3	GCNT2	TEX264
DLL1	CUBN	VWC2	DNAJB1	ATM	HSPA2		DLL1	TAF1B	FAF2	CDK4	LIPC	C6orf141		DLL1	HADH	PACSIN1	TGM5
DLL4	CUEDC1	TRPC4AP	DNAJC7	ATOH1	HSPB2-C11orf52		DLL4	TBC1D23	FRMD8	CDNF	LIPE	RGS11		DLL4	HEATR5B	TNFRSF21	TGM7
DMGDH	CUL3	IFI16	DNHD1	ATP10D	ICAM3		DMGDH	TBX1	GPR153	CDPF1	LMNB2	CALML4		DMGDH	HECA	TFAP2D	TKT
DMP1	CUX1	ZFP41	DNM3	ATP13A3	ID2		DMP1	TBXAS1	ADRA1B	CDS2	LMTK3	HOXD11		DMP1	HEPACAM2	SESN1	TMEM110
DNAJA1	CWC27	ACSL3	DNMBP	ATP1A3	IDH2		DNAJA1	TCEB3	GCNT2	CEBPZ	LOXHD1	RGS16		DNAJA1	HERC2	CEP57L1	TMEM110-MUSTN1
DNAJB5	CXXC5	SLC15A5	DNMT3B	ATP2C2	IDH3B		DNAJB5	TDRD7	NALCN	CECR2	LRP1B	PLA2G3		DNAJB5	HIPK2	HIVEP2	TMEM115
DNAJC3	CYB5R2	AKT3	DOCK4	ATP5E	IDI1		DNAJC3	TGFB2	FAM83A	CELA2B	LRRC2	FOXM1		DNAJC3	HMGA2	PPIL4	TMEM17
DNPH1	CYFIP2	PDIA5	DRAP1	ATP5J2-PTCD1	IFI16		DNPH1	TGFBR2	ENAM	CENPP	LUZPP1	CCL18		DNPH1	HMMR	RBSG3	TMEM222
DOCK5	CYHR1	RBM26	DSCR3	ATP5S	IGFBP5		DOCK5	TGIF2-C20orf24	ARHGEF6	CENPU	LRRC63	GLOD4		DOCK5	HOPX	AMPH	TMEM38A
DOCK6	DAZAP1	RNGTT	DSTYK	ATP6C	IGSF22		DOCK6	TGM4	KCNQ3	CEP55	LRRD1	NT5DC4		DOCK6	HPS5	VOPP1	TMEM62
DPF1	DCBLD2	SPTLC3	DUSP16	ATP6V0B	IHH		DPF1	THSD7B	PRPF18	CEP72	LRTM2	SCML1		DPF1	HS3ST4	CALN1	TMEM87A
DPP4	DCLRE1C	ACSL6	DYNC1I1	ATP8B1	IL12B		DPP4	TIFA	SLC9A1	CERK	LTK	TWISTNB		DPP4	HSD3B7	WBSCR22	TNNC1
DRD2	DDAH1	ANKRD44	DZIP1	ATP8B4	IL18BP		DRD2	TM4SF4	TRPC7	CGNL1	LYPLA1	NEUROD1		DRD2	HSPA13	STX1A	TP53BP1
DRD5	DDX10	GPR126	ECI2	ATP8B5P	INCA1		DRD5	TMEM117	NRXN3	CHD3	LYST	EFCAB4A		DRD5	HSPD1	MIR4284	TPRKB
DSE	DENND1A	TNS3	EEF2	ATRIP	ING1		DSE	TMEM237	IRAK2	CHEK1	MACC1	FUS		DSE	HSPE1	ELNLIMK1	TRANK1
DSG2	DENND3	RABGAP1L	EFCAB11	ATRNL1	INPP5E		DSG2	TMPRSS7	TBXAS1	CHIC1	MAL2	GTSF1		DSG2	HTR4	MAGI2	TRIM37
DSP	DGKD	ANKRD12	EGLN1	ATRX	IRAK1BP1		DSP	TNFRSF1B	C6orf106	CHMP1A	MAMLD1	C4orf40		DSP	IFT80	CACNA2D1	TRIM43
DUSP1	DGKI	CUL1	EHF	ATXN1	ITM2C		DUSP1	TNRC6C	ST5	CHRNA3	MARCO	SLC16A1		DUSP1	IFT81	COG5	TRIM69
DUSP6	DIP2B	LAMC1	EIF2B3	ATXN3L	JMJD6		DUSP6	TRAP1	BCR	CHRNA4	MAST4	CYLC1		DUSP6	IGHMBP2	DUS4L	TRNP1
E2F1	DIP2C	MIPOL1	ELF5	ATXN7L2	JOSD2		E2F1	TRAPPC2L	POLA1	CHRNB4	MCHR2	CEL		E2F1	IKZF1	ST7	TTBK2
ECEL1	DIS3L2	SMCHD1	ELL	ATXN7L3	JPH4		ECEL1	TRAV16	RBM4	CHST7	MCM2	STARD6		ECEL1	IMMP2L	CADPS2	TUBGCP4
ECSCR	DKK2	STXBP4	ELL2	AUP1	KAT2A		ECSCR	TRERF1	LRRC6	CIAO1	MEIS3	SERPINA1		ECSCR	INHBC	RNF133M	TUSC2
EDN1	DLEU1	ATP10D	ELMOD1	AVL9	KAT8		EDN1	TRIM71	ACSL4	CIC	MEPE	C14orf2		EDN1	INPP4B	RNF148	TWF2
EEF2K	DLG2	GLI4	ELMSAN1	AVPR2	KAZALD1		EEF2K	TRNT1	EPB42	CISD3	MFRP	BMP10		EEF2K	INPP5J	CEP41	TYW5
EFCAB6	DLG5	HS3ST4	ELP3	AZI1	KCNA4		EFCAB6	TRPM4	RFX1	CKS1B	MFSD12	PFDN4		EFCAB6	IPO4	BRAF	UBR1
EFCC1	DMD	IL1R1	ELP4	B3GNTL1	KCNK15		EFCC1	TRPM5	SESN1	CLDN9	MFSD8	CKAP2L		EFCC1	IQCB1	FZD3	UGGT2
EFEMP1	DNAJC17	KCNB2	EMC2	B4GALNT1	KCNK18		EFEMP1	TSSC4	UNC5D	CLEC2L	MIIP	DCTN4		EFEMP1	ISG15	PRKDC	UGP2
EFNA3	DNM3	PLEC	EML3	B4GALNT2	KCNK4		EFNA3	TTBK2	ADCY9	CLGN	MKL1	DSC3		EFNA3	ITGA2B	MCM4	UNC50
EFNA4	DOCK4	ADAM7	EML4	B4GALT2	KHSRP		EFNA4	TTI1	ENOX2	CLPP	MLPH	PACSIN1		EFNA4	ITGA9	KIAA0146	USP34
EFNB1	DOCK8	C11orf49	EMP1	BANK1	KIAA0087		EFNB1	TXNRD2	GUCY2F	CLPTM1	MOGS	TBCCD1		EFNB1	ITPR3	ZFHX4	VPS39
EFR3B	DPF3	FNDC1	ENPP2	BATF2	KIAA1143		EFR3B	TYROBP	JADE3	CLUAP1	MPL	CKLF-CMTM1		EFR3B	JAM3	IL7	VPS54
EFS	DPH6	GPSM2	ENTPD4	BCAT1	KIAA1524		EFS	UBE2H	KAT7	CNBD1	MPP4	BCL2L11		EFS	JMJD1C	TPD52	WASF2
EGR2	DPYS	MAPRE2	EPAS1	BDNF-AS	KIAA1683		EGR2	UPF2	MYH13	CNGA4	MRPL23	SLC16A5		EGR2	JPH3	GDF6	WDR76
EGR3	DSTYK	MYO7B	EPB41L5	BEND2	KLC3		EGR3	UQCRH	RBM14-RBM4	CNOT10	MRPL53	ZDHHC8		EGR3	JRKL	LINC00536	WDTC1
EGR4	DTNB	ADCY5	EPC1	BEST2	KLF15		EGR4	USP20	FAM188A	CNOT4	MSS51	MAPK15		EGR4	KCNK10	FAM49B	XPO1
ELAVL2	DYM	CDH2	EPHA5	BMP2K	KLHDC4		ELAVL2	USP54	PTPN11	COA3	MTUS1	GAS2L1		ELAVL2	KDM3A	SLC1A1	ZDHHC18
ELN	EBF1	INSC	EPHB1	BNC1	KLHL35		ELN	UVRAG	GBP7	COL24A1	MUC19	BHLHE40		ELN	KIAA0226	PTPRD	ZEB2
ELOVL2	ECI2	UGT2A1	EPS8L2	BOD1L1	KLK11		ELOVL2	VASH2	TRPC5	COL6A5	MUC5B	FBXW2		ELOVL2	KIAA0556	TDRD7	ZMYND10
EMILIN1	EEF2		EPYC	BOP1	KLK13		EMILIN1	VPS13D		COL7A1	MXRA5	HNRNPLL		EMILIN1	KIAA1549	HSDL2	ZNF106
EMP3	EFNA5		ERMP1	BPGM	KLK14		EMP3	VPS53		COPA	MYEF2	IGLL5		EMP3	KIF1C	AK131020	ZNF248
ENG	EGFLAM		ERVFRD-1	BPIFA3	KLK3		ENG	VSNL1		COPE	MYH3	ADAM28		ENG	KIF22	ZBTB34	ZNF25
ENOSF1	EGFR		ESM1	BPIFB4	KLK5		ENOSF1	WDFY2		COX19	MYO7B	BIRC2		ENOSF1	KIF27	FIBCD1	ZNF33A
ENPP5	EGLN1		ESRP1	BRCA2	KLK9		ENPP5	WDR27		COX6A1	MYO9B	SERPINB7		ENPP5	KIF6-like	GTF3C5	ZNF33B
EPHA3	EHMT1		ESRRA	BRD3	KRT15		EPHA3	WDR3		COX6A2	MYOCD	TP53AIP1		EPHA3	KIRREL2		ZNF37A
EPHA4	EIF2B5		ETFA	BRD8	KRT222		EPHA4	WDR7		COX7C	NAALADL1	PRR25		EPHA4	KLHDC4		ZSCAN29
EPHB4	ELL		ETS1	BRF2	KRT33B		EPHB4	WWC2		COX8C	NCMAP	MFSD9		EPHB4	KRIT1
EPHX1	EML4		EXOG	BRS3	LCN12		EPHX1	XXYLT1		CPT1A	NCOA6	ABCB10		EPHX1	KYNU
EPHX2	EML6		EXOSC3	BST1	LEPRE1		EPHX2	ZBTB34		CRAMP1L	NEK6	POMGNT1		EPHX2	LAMC2
EPOR	ENOX1		EXOSC7	BTBD17	LINC00692		EPOR	ZDHHC8		CREB1	NFASC	NRBP2		EPOR	LAMC3
EPPK1	ENTPD7		EXPH5	BTC	LMNB2		EPPK1	ZFP64		CRELD1	NFKBID	POLD1		EPPK1	LAP3
EPSTI1	EPB41L1		F2RL2	BTNL3	LRRC42		EPSTI1	ZNF367		CRKL	NFKBIE	MORN4		EPSTI1	LATS2
ERC2	EPB41L5		FAM102B	BTNL8	LSM7		ERC2	ZNF516		CRYAA	NHEJ1	CHTF18		ERC2	LCLAT1
ERCC4	EPHA5		FAM13A	BTNL9	LTB4R		ERCC4			CS	NLN	RPL36		ERCC4	LEPREL1
ERMN	EPHB1		FAM160A1	C10orf118	LTB4R2		ERMN			CSAD	NLRC3	AMER3		ERMN	LHFPL3
ESAM	EPS8L2		FAM160B1	C10orf62	MAGOHB		ESAM			CSMD2	NLRX1	NOP14		ESAM	LIAS
ETNPPL	ERC1		FAM179B	C11orf1	MAMDC4		ETNPPL			CSNK1D	NOP14	MANBAL		ETNPPL	LILRA6
EVA1B	ERGIC1		FAM186B	C11orf35	MAN1B1		EVA1B			CSNK1G1	NOP16	PTAFR		EVA1B	LIMD1
EVC2	ERI1		FAM212B	C11orf48	MANBAL		EVC2			CSNK2A2	NOTO	RB1CC1		EVC2	LIN28B
EYA1	ERICH1		FAM46A	C11orf54	MAP1LC3A		EYA1			CSTF2	NOVA1	RNH1		EYA1	LINC01927
EYA2	ESM1		FAM53B	C11orf57	MAPK15		EYA2			CT62	NPAP1	RBM14-RBM4		EYA2	LINGO2
F10	ESR1		FAM63A	C11orf70	MATN1		F10			CTBP1	NPFF	DOK1		F10	LMF1
F2R	ETS1		FAM92A1	C11orf71	MCM5		F2R			CTCFL	NPHS1	C11orf40		F2R	LRP1B
F2RL1	ETV6		FBLIM1	C11orf80	MED10		F2RL1			CTDP1	NR6A1	AZI2		F2RL1	LRRC32
F3	EXD3		FBLN7	C11orf83	MED31		F3			CTNNA3	NRIP1	RNF25		F3	LRRC36
FA2H	EXOC4		FBXL17	C11orf86	MEPE		FA2H			CTRB1	NSMCE1	RANBP3		FA2H	LRRN3
FABP3	EXOC6B		FBXL2	C12orf50	METTL23		FABP3			CTRC	NUP205	FAM49B		FABP3	LSM3
FABP5	EXOSC3		FBXW8	C12orf56	MEX3D		FABP5			CTSC	NUTM1	HMHB1		FABP5	LTF
FAM163A	EXOSC7		FDFT1	C12orf60	MFSD7		FAM163A			CTSH	OMD	CDC23		FAM163A	LYST
FAM167A	EXPH5		FDXR	C13orf35	MICAL1		FAM167A			CXCR5	OPRM1	KCNMB1		FAM167A	MAFK
FAM181B	EXT1		FEZ1	C14orf180	MIDN		FAM181B			CXorf28	OR10AG1	CCR6		FAM181B	MAGEA13P-like
FAM183A	F2RL2		FEZ2	C16orf58	MLST8		FAM183A			CXXC1	OR10C1	GJA8		FAM183A	MAOA
FAM189A2	FAM101A		FGG	C16orf62	MMP17		FAM189A2			CYP2J2	OR14A2	PJA2		FAM189A2	MAOB
FAM228B	FAM110B		FICD	C16orf86	MNDA		FAM228B			CYP2S1	OR1K1	C3orf65		FAM228B	MAP3K1
FAM229A	FAM134B		FLOT2	C16orf93	MOCS2		FAM229A			CYP3A4	OR2AE1	CTRC		FAM229A	MAP3K4
FBLN1	FAM160A1		FLT3	C16orf96	MORN4		FBLN1			CYP3A43	OR2G3	DENND2D		FBLN1	MAP7D2
FBLN2	FAM171A1		FMNL1	C17orf74	MPND		FBLN2			CYP4X1	OR4C11	NTS		FBLN2	MAP7D3
FBLN5	FAM179A		FNIP1	C19orf24	MPO		FBLN5			CYTH1	OR52A5	VSNL1		FBLN5	MAPK10
FBXL21	FAM188B		FOXJ3	C19orf35	MRGPRX2		FBXL21			CYTH2	OR5I1	C21orf90		FBXL21	MARCH10
FCER2	FAM19A5		FRMPD2	C19orf44	MROH6		FCER2			D2HGDH	OR5K4	METTL21C		FCER2	MARCH7
FCGR2B	FAM227B		FRYL	C19orf45	MRPL49		FCGR2B			DAAM1	OR5M9	MICAL1		FCGR2B	MARK2
FCGRT	FAM49A		FSBP	C19orf55	MRPS25		FCGRT			DACT3	OR5W2	PLCG1		FCGRT	MARK3
FGFR1	FAM53B		FSD1L	C19orf59	MRPS33		FGFR1			DAPP1	OR8I2	DTWD1		FGFR1	MARVELD3
FGFR2	FBN1		FZR1	C19orf71	MTCH2		FGFR2			DCTD	OSBP2	ZNF729		FGFR2	MATN2
FGFR3	FBXL17		G3BP1	C19orf80	MTERFD1		FGFR3			DCTN6	OSBPL6	ZG16B		FGFR3	MBD2
FGFRL1	FBXW8		GABRB3	C1orf101	MUTYH		FGFRL1			DDR2	OTUD5	TADA1		FGFRL1	MBP
FGR	FCHSD2		GAK	C1orf116	MXD4		FGR			DDX31	PACS2	LAMP1		FGR	MC1R
FHOD1	FDFT1		GALNT1	C1orf127	MXRA7		FHOD1			DDX43	PCDHGB7	IKZF3		FHOD1	MCF2
FIBIN	FEZ2		GAREM	C1orf141	MYH3		FIBIN			DDX49	PCLO	TRMU		FIBIN	MCHR2
FKBP10	FGF7		GATAD2A	C1orf167	MYH7B		FKBP10			DDX51	PCNT	COL10A1		FKBP10	MED23
FKBP14	FGGY		GBF1	C1orf170	MYL12B		FKBP14			DDX52	PDSS2	PNPLA2		FKBP14	MERTK
FKBP5	FHIT		GDE1	C1orf177	MYL2		FKBP5			DDX54	PDZD3	PLCD1		FKBP5	METAP2
FLI1	FILIP1L		GFRA1	C1orf222	MYLK2		FLI1			DDX60L	PEX16	EXOSC2		FLI1	METTL22
FLNA	FIP1L1		GGA2	C1orf226	MYO19		FLNA			DEC1	PGBD5	CCR1		FLNA	METTL8
FLT1	FLII		GHRHR	C1orf63	N4BP3		FLT1			DEF8	PGM1	PSMA7		FLT1	MFAP3
FLT3LG	FMNL2		GIT2	C1orf87	NAGA		FLT3LG			DFNA5	PHPT1	UNG		FLT3LG	MGAM
FLVCR1	FMNL3		GK5	C1QC	NAGPA		FLVCR1			DGCR14	PHRF1	DCAF8		FLVCR1	MGC12345
FMOD	FNTB		GML	C1RL	NAMPT		FMOD			DGCR2	PIEZO1	SMCP		FMOD	MIER3
FN1	FOXJ3		GNA11	C20orf144	NANOS3		FN1			DGCR8	PIGZ	ICAM2		FN1	MIF4GD
FNDC3B	FOXN3		GNAQ	C20orf166	NAT9		FNDC3B			DGKH	PKHD1	WDR83		FNDC3B	MIIP
FOLH1B	FOXP1		GNAZ	C20orf26	NCF4		FOLH1B			DHRS9	PLEKHG1	GPS1		FOLH1B	MINOS1
FOLR2	FRMD5		GNG12	C20orf62	NDUFA11		FOLR2			DIRAS3	PLIN5	MTSS1L		FOLR2	MITF
FOSL2	FRMPD4		GNGT1	C21orf67	NDUFB4		FOSL2			DLC1	PLXNA2	ERBB2IP		FOSL2	MKKS
FOXC1	FSBP		GOSR2	C2orf53	NDUFS8		FOXC1			DLK1	PMEPA1	SMIM9		FOXC1	MMP16
FOXC2	FSCN2		GPATCH8	C2orf69	NDUFV1		FOXC2			DMRTA2	PNLIP	FAM177B		FOXC2	MOB4
FOXD2	FSTL1		GPD2	C2orf74	NECAB3		FOXD2			DNAAF3	PNPLA7	SLC25A51		FOXD2	MORC1
FOXF1	FTO		GPN3	C2orf81	NEUROD1		FOXF1			DNAH12	POLD3	TMX1		FOXF1	MPV17L
FOXF2	FYN		GPR108	C2orf91	NFKBIB		FOXF2			DNAJC5B	PPAN	ARMC5		FOXF2	MRPL11
FOXO1	FZR1		GPR124	C3orf49	NFRKB		FOXO1			DNASE1	PPAN-P2RY11	STX1A		FOXO1	MRPL52
FREM1	GAB2		GPR156	C3orf62	NHLH2		FREM1			DNASE2B	PPIC	ENGASE		FREM1	MSI2
FREM2	GALNT1		GPR55	C3orf67	NLRX1		FREM2			DNTTIP2	PPP1R3F	GDAP2		FREM2	MT1F
FRMD4B	GALNT10		GPR63	C4orf45	NMS		FRMD4B			DOC2B	PPP1R3G	APOBEC3H		FRMD4B	MT1L
FRZB	GALNT16		GPR75-ASB3	C5orf45	NMUR1		FRZB			DPH3	PRAM1	PIRT		FRZB	MTIF2
FSTL5	GALNT2		GPRC5D	C5orf54	NOP14		FSTL5			DPP10	PRDM10	YBEY		FSTL5	MTRF1
FTL	GALNTL6		GPSM2	C5orf66	NOP2		FTL			DPP7	PRDM2	PRRT3		FTL	MURC
FUCA1	GAS7		GRAP2	C6orf183	NOP56		FUCA1			DPPA4	PRKCH	PLEKHF2		FUCA1	MVK
FUCA2	GATAD2A		GRB14	C6orf201	NOXA1		FUCA2			DPYSL2	PRKCSH	ACER1		FUCA2	MYBPC1
FZD1	GDPD5		GRHL1	C6orf47	NRBP2		FZD1			DRD1	PROKR1	MRPS33		FZD1	MYLK3
FZD10	GFOD1		GRIN2D	C6orf47-AS1	NSDHL		FZD10			DRD4	PROM2	BCAR1		FZD10	MYO15A
FZD2	GHRHR		GRIP1	C7orf31	NSUN3		FZD2			DSC1	PRPSAP1	NFKBIB		FZD2	MYO9A
FZD7	GIPC2		GRPEL1	C7orf69	ODAM		FZD7			DTWD2	PRR14	PRDM12		FZD7	NAPRT1
FZD8	GIT1		GRTP1	C8orf46	OR2H1		FZD8			DTX3	PSD2	SESN1		FZD8	NCAPD3
GAB1	GLI4		GSDMD	C8orf82	OXGR1		GAB1			DTYMK	PSKH2	DHRS1		GAB1	NCAPG
GABRA3	GLIS1		GSG1L	C9orf117	PACSIN3		GABRA3			DUSP12	PSORS1C2	ZNF367		GABRA3	NCOA6
GABRG2	GLIS3		GSK3B	C9orf135	PAGE3		GABRG2			DUSP27	PTBP1	PALMD		GABRG2	NDUFB1
GAD2	GLTPD1		GTF2E2	C9orf169	PARD6B		GAD2			DUSP8	LPPR3	SPTBN2		GAD2	NEK1
GADD45B	GMDS		GTF2F2	C9orf171	PDDC1		GADD45B			DYNC1H1	PTPN4	NOP9		GADD45B	NEK4
GALNT18	GNA11		H1FOO	C9orf172	PDGFB		GALNT18			EBF4	PTPRB	ZNF200		GALNT18	NFAM1
GALNT9	GNA12		H3F3B	C9orf66	PDIK1L		GALNT9			ECHS1	PTPRC	EMC10		GALNT9	NINJ1
GAREM2	GNAQ		HBP1	CA11	PDZK1IP1		GAREM2			EDAR	RAB11FIP1	ADD1		GAREM2	NIPA2
GATA2	GNB1		HBS1L	CA9	PELI3		GATA2			EDN3	RAB23	MOB3A		GATA2	NIPBL
GBP5	GNG2		HELZ	CACHD1	PER3		GBP5			EDRF1	RAB35	ANKRD7		GBP5	NKAIN2
GCNT4	GNG7		HEXIM2	CACNA1D	PFKL		GCNT4			EEPD1	RABL6	CXCR5		GCNT4	NOL4
GDA	GPC6		HEY1	CACNA1S	PHB2		GDA			EFCAB13	RASA1	TRAPPC4		GDA	NOLC1
GDF1	GPR108		HIST1H2BC	CADPS2	PHF20L1		GDF1			EFCAB4A	RB1CC1	RGP1		GDF1	NOSTRIN
GFAP	GPR124		HM13	CALCOCO2	PHIP		GFAP			EFCAB8	RBPJL	UAP1L1		GFAP	NPAS3
GFRA2	GPR126		HNF4A	CALD1	PIANP		GFRA2			EGF	RFNG	BOD1L1		GFRA2	NPFFR2
GFRA3	GPR137		HNRNPC	CALML4	PIGG		GFRA3			EHD3	RGAG1	ARL13B		GFRA3	NPTX1
GJA1	GPR75-ASB3		HOXA3	CALML6	PIGT		GJA1			EIF1	RHBDD1	PRPF38B		GJA1	NR3C2
GJB1	GPR98		HOXA6	CAMK1	PIK3R2		GJB1			EIF2AK2	RHBG	BCKDHB		GJB1	NRF1
GJB2	GRAMD4		HOXB3	CAMSAP2	PIRT		GJB2			EIF3A	RNASE10	CTNNBL1		GJB2	NRG2
GJB6	GRAP2		HRH1	CAMTA1	PKDCC		GJB6			EIF3D	RNF121	RFX1		GJB6	NRG4
GJC2	GRPEL1		HRH2	CAPG	PLCD1		GJC2			EIF4E2	RNF135	TRNP1		GJC2	NRXN1
GLI1	GSE1		HS2ST1	CAPN10	PLCG1		GLI1			EIF4G1	RNF44	GTF2F1		GLI1	NTAN1
GLI2	GSG1L		HS6ST1	CAPN14	PLEKHN1		GLI2			ELF1	RPGR	AGXT		GLI2	NTM
GLI3	GSK3B		HSD17B12	CAPN15	PLK5		GLI3			ELK3	RPL3	SPAG5		GLI3	NUDT15
GLIS2	HBE1		HSF1	CAPN5	PNLIP		GLIS2			ELMOD3	RPTN	CDNF		GLIS2	NUMB
GLT8D2	HBG2		HSP90B1	CAPS	POLDIP2		GLT8D2			ELOVL6	RSPH1	SRFBP1		GLT8D2	NUP133
GLTP	HBS1L		HTR2C	CARD10	POLR2L		GLTP			ELTD1	RSPH9	ITGA5		GLTP	NUP54
GMFG	HDAC9		HVCN1	CARD14	PPP1R32		GMFG			EME2	RUSC1	CEP41		GMFG	OMA1
GNA14	HECW2		ICA1L	CARD6	PQLC1		GNA14			ENAH	S100A2	HMGN1		GNA14	OPCML
GNAL	HERC3		IDH2	CARM1	PRKAB1		GNAL			ENDOU	SAMD1	SRRM1		GNAL	OPTC
GNB3	HIP1		IDI1	CASC5	PROK1		GNB3			EPB41L4B	SARS2	B4GALT2		GNB3	OR10K1
GNG11	HIPK2		IDO2	CASKIN1	PRPF38B		GNG11			EPPIN	SCAP	CCDC94		GNG11	OR13C8
GNPTG	HIVEP2		IDS	CASP12	PRSS36		GNPTG			EPPIN-WFDC6	SCRN1	CARKD		GNPTG	OR2B11
GOLGA7B	HIVEP3		IFI16	CATSPER3	PRSS56		GOLGA7B			EQTN	SDR42E1	LMNB2		GOLGA7B	OR4D6
GPIHBP1	HK2		IFNK	CC2D1A	PSCA		GPIHBP1			ERAP2	SDS	HERC5		GPIHBP1	OR51A7
GPR22	HLA-DQB1		IGFBP5	CC2D1B	PSIP1		GPR22			ESPL1	SECTM1	CYP1A2		GPR22	OR9A4
GPR37	HM13		IKZF2	CCDC105	PSMG1		GPR37			ESRP2	SETD5	LRRC42		GPR37	PAFAH2
GPR37L1	HMGA2		IL16	CCDC129	PSTPIP1		GPR37L1			ESYT3	SH2B3	SPCS3		GPR37L1	PARP12
GPRC5A	HNF4A		IL1R2	CCDC135	PTGDS		GPRC5A			ETAA1	SH2D3C	HPGDS		GPRC5A	PARVG
GPRC5C	HOXA3		IL4R	CCDC140	PTGES2		GPRC5C			EWSR1	SH2D4A	DBP		GPRC5C	PCDH18
GPT	HRH1		INADL	CCDC149	PWWP2B		GPT			EXOC2	SHROOM2	FBXL3		GPT	PCDHA1
GPX3	HS1BP3		ING1	CCDC151	PYCRL		GPX3			EXOC3L1	SHROOM4	TMEM11		GPX3	PCDHB4
GPX7	HS2ST1		INPP4A	CCDC153	PYROXD2		GPX7			F2	SIRPD	RLF		GPX7	PCSK5
GPX8	HS6ST1		INPP5B	CCDC158	RAB26		GPX8			F5	SIX5	GSK3A		GPX8	PDE4DIP
GRAMD1B	HSF1		INSC	CCDC163P	RAB35		GRAMD1B			FAM103A1	SLC12A1	BNIP1		GRAMD1B	PDE5A
GRASP	HTR7		IP6K2	CCDC183	RABGGTA		GRASP			FAM122C	SLC12A8	GRTP1		GRASP	PDE7B
GREM1	HTRA3		IPO9	CCDC183-AS1	RAD51AP2		GREM1			FAM126B	SLC25A45	SFXN3		GREM1	PDILT
GRIN2A	HUS1		IRF2BPL	CCDC24	RANBP3		GRIN2A			FAM127C	SLC26A11	RPL3		GRIN2A	PDRG1
GRIN2C	ICA1L		IRX5	CCDC40	RBCK1		GRIN2C			FAM131C	SLC27A3	PRDM14		GRIN2C	PDXDC1
GRP	IDS		ISCU	CCDC57	RBP3		GRP			FAM151A	SLC2A10	RETSAT		GRP	PEX7
GSN	IFI16		ITGAE	CCDC62	RBPJL		GSN			FAM160A2	SLC2A11	RPL37		GSN	PHF2
GSTA2	IFT80		ITM2C	CCDC85C	RESP18		GSTA2			FAM171B	SLC32A1	PDCL		GSTA2	PHF20
GSTA3	IGF1R		ITSN2	CCDC87	RGS11		GSTA3			FAM173A	SLC33A1	SETD1A		GSTA3	PHLDB3
GSTM1	IGFBP5		JAK1	CCDC88B	RGS16		GSTM1			FAM177B	SLC34A2	MAGOHB		GSTM1	PIK3C3
GSTM3	IGSF21		JDP2	CCDC97	RNF166		GSTM3			FAM180A	SLC35C1	C1QTNF2		GSTM3	PITRM1
GSTM4	IKZF2		JOSD2	CCER1	RNF222		GSTM4			FAM185A	SLC38A10	NDUFA11		GSTM4	PJA2
GSTP1	IL16		JPH2	CCER2	RNF44		GSTP1			FAM189B	SLC4A1	TBC1D24		GSTP1	PKD1L1
GSTT1	IL1R1		JPH4	CCL26	RNPS1		GSTT1			FAM199X	SLC5A9	ANAPC11		GSTT1	PLA2G2E
GSTT2	IL1R2		KATNAL2	CCNB3	ROGDI		GSTT2			FAM19A3	SLC6A15	DBH		GSTT2	PLA2G3
GULP1	IMMP2L		KCNAB2	CCP110	RP1		GULP1			FAM19A4	SLC8A1	PDYN		GULP1	PLAC1
GYPC	INADL		KCND3	CCS	RPL3		GYPC			FAM206A	SLX4	SLC2A7		GYPC	PLAC8L1
H3F3A	INMT-FAM188B		KCNJ1	CD101	RPL37		H3F3A			FAM208B	SMUG1	B3GALT4		H3F3A	PLAG1
HACD4	INO80		KCTD19	CD180	RPS19		HACD4			FAM215A	SNX20	BBIP1		HACD4	PLCE1
HAPLN2	INPP4A		KDM4B	CD1D	RPTN		HAPLN2			FAM217B	SPAG17	VMA21		HAPLN2	PLEKHH1
HAPLN3	INPP4B		KIAA0247	CD244	RRP1		HAPLN3			FAM65A	SPAG5	FIS1		HAPLN3	PLEKHM3
HBB	INSC		KIAA0319L	CD27	RWDD3		HBB			FAM71E1	SPAG9	STC1		HBB	PLXNA4
HCLS1	IQCJ-SCHIP1		KIAA0355	CD27-AS1	SAP30BP		HCLS1			FAM84B	SPG7	FEM1B		HCLS1	PML
HCRTR1	IQCK		KIAA0825	CD300LF	SART3		HCRTR1			FANCC	SPOCD1	DDX51		HCRTR1	Pol
HDAC1	IQGAP2		KIAA1432	CDC14A	SCML1		HDAC1			FAP	SPTA1	JAK3		HDAC1	POLI
HDAC5	IQSEC1		KIAA1524	CDC42BPG	SCNM1		HDAC5			FAT1	SPTBN5	UPF1		HDAC5	POLR1E
HECTD2	IRX5		KIAA1683	CDCA2	SCO1		HECTD2			FBXL3	SRFBP1	MRPS5		HECTD2	POP1
HEPACAM	ISPD		KIF13A	CDH16	SDF4		HEPACAM			FBXO15	SRRM3	LCN10		HEPACAM	PPAP2A
HEPH	ITGA1		KIF6	CDH23	SECTM1		HEPH			FBXO18	SSFA2	SLITRK3		HEPH	PPAPDC1B
HEY2	ITGA2		KLF7	CDH9	SETMAR		HEY2			FBXO24	SSH2	FMR1		HEY2	PPFIBP1
HHATL	ITGB1		KLHL28	CDHR2	SFT2D1		HHATL			FBXW7	STAB1	BPIFA3		HHATL	PPM1D
HHEX	ITGB2		KLHL32	CDK3	SFTPB		HHEX			FCGBP	STAB2	PRKCSH		HHEX	PPP1R13B
HHIP	JARID2		KRI1	CDK5RAP1	SGSH		HHIP			FCGR2A	STARD6	HAND2		HHIP	PPP2CA
HHIPL1	JPH2		KRT15	CDKL1	SH3GL1		HHIPL1			FCHO2	STARD9	TDRD7		HHIPL1	PRICKLE4
HIC1	JPH3		KSR1	CDKL2	SHARPIN		HIC1			FDPS	STAT2	DCX		HIC1	PRKAG1
HIF1A	KAT6B		KYNU	CDKL3	SHOX2		HIF1A			FEM1A	STK32B	CCS		HIF1A	PRKCZ
HLA-DOB	KCNAB2		LAMA3	CEACAM7	SIGLEC15		HLA-DOB			FGF20	STK36	SFRP1		HLA-DOB	PRKG2
HMG20B	KCNJ15		LAMC2	CELA1	SIK1		HMG20B			FGF21	STX11	STX6		HMG20B	PRMT3
HMOX1	KCNJ6		LARP1	CELA2A	SKOR1		HMOX1			FH	SUMO3	GRXCR2		HMOX1	PRR11
HOMER1	KCNMA1		LARS2	CELA2B	SLC22A18		HOMER1			FHDC1	SUV39H1	MIDN		HOMER1	PRX
HOMER3	KCNMB2		LCA5L	CELSR3	SLC25A22		HOMER3			FIGF	SYCE3	KCNJ14		HOMER3	PSMB7
HPCAL1	KCNQ1		LCLAT1	CEMP1	SLC25A41		HPCAL1			FLVCR2	SYNE2	TTI1		HPCAL1	PSPH
HR	KCNS3		LEPR	CENPT	SLC25A45		HR			FMO3	SYNRG	ZNF469		HR	PSTK
HS6ST3	KDM4B		LETM2	CEP128	SLC25A51		HS6ST3			FOS	TBC1D22A	TRNT1		HS6ST3	PTPN4
HSD17B6	KDM4C		LIAS	CEP19	SLC26A10		HSD17B6			FOXH1	TBC1D3	NR1H2		HSD17B6	PTPRR
HSF4	KIAA0226		LIMS1	CEP192	SLC2A5		HSF4			FOXJ2	TBC1D30	AVPR1B		HSF4	PTPRS
HSPA1A	KIAA0247		LITAF	CEP57L1	SLC30A2		HSPA1A			FOXR1	TBCC	GPR132		HSPA1A	PUSL1
HSPH1	KIAA0556		LLGL2	CERKL	SLC34A3		HSPH1			FRMD3	TBKBP1	MMP11		HSPH1	PVRL3
HYAL1	KIAA0825		LMOD3	CERS4	SLC35F6		HYAL1			FRMD7	TCEB3	CYP26B1		HYAL1	Q2ABD2
ID1	KIAA1199		LPIN1	CES3	SLC45A3		ID1			FRS2	TCF20	TBX1		ID1	RAB3GAP1
ID3	KIAA1324L		LRBA	CES5A	SLC6A14		ID3			FTSJ1	TCF3	CCNH		ID3	RABGAP1L
ID4	KIAA1432		LRP12	CFL1	SLC9A3R2		ID4			FUBP1	TCHH	KIAA0020		ID4	RABL3
IDNK	KIF13B		LRRC28	CFLAR	SLITRK6		IDNK			FUOM	TDRD5	CBFA2T3		IDNK	RALY
IER5L	KIF26B		LRRC7	CFLAR-AS1	SMC4		IER5L			FUS	TECTA	KCNC3		IER5L	RANBP17
IFI27	KIF6		LRRC8D	CFTR	SMIM22		IFI27			FUT1	TENM4	PLP1		IFI27	RAPH1
IGF2	KITLG		LRRFIP2	CGREF1	SMIM23		IGF2			FUT8	TEX2	MAT2B		IGF2	RBM11
IGFBP2	KLHDC4		LSM4	CHCHD3	SMIM5		IGFBP2			FXYD5	TEX264	OAT		IGFBP2	RBP5
IGFBP4	KLHL32		LSP1	CHCHD4	SMIM9		IGFBP4			FZD3	TFDP3	DHX29		IGFBP4	RCSD1
IGFBP7	KRBOX1		LUC7L2	CHD6	SNAI3		IGFBP7			GABRB2	THEG	STAT5A		IGFBP7	REEP1
IGSF10	KSR1		LYAR	CHI3L2	SNAPC3		IGSF10			GABRP	THEGL	COPS7A		IGSF10	RELT
IGSF3	LAMA3		LYRM4	CHL1	SNN		IGSF3			GALNT14	TIGD3	PRPF31		IGSF3	RFTN2
IGSF9B	LAMA5		LYST	CIB1	SNRPG		IGSF9B			GAS2L1	TKTL1	VPS52		IGSF9B	RG9MTD3
IL12RB1	LAMC1		MACROD1	CILP	SOHLH1		IL12RB1			GATA3	TLDC1	MDM1		IL12RB1	RHBDD1
IL20RA	LAMC2		MAFK	CIPC	SOX11		IL20RA			GBA2	TMC2	SYNCRIP		IL20RA	RHPN1
INAFM1	LAMC3		MAGED1	CIRBP	SPANXN4		INAFM1			GBP7	TMEM235	MAPK12		INAFM1	RIMKLA
INHBA	LCLAT1		MAGI3	CIRBP-AS1	SPDYE4		INHBA			GCA	TMPRSS2	WISP2		INHBA	RNASE6
INHBB	LDLRAD4		MAMDC2	CISD3	SPIB		INHBB			GDNF	TMPRSS3	AMN		INHBB	RNF103
INKA2	LEPR		MAN1C1	CIT	SPINK14		INKA2			GEMIN7	TMPRSS7	ERRFI1		INKA2	RNF144B
INPPL1	LHFP		MAN2A1	CLCN5	SRXN1		INPPL1			GET4	TNFSF15	PPM1J		INPPL1	RNPC3
ISLR	LHFPL2		MAP2K5	CLIP2	SSTR1		ISLR			GFPT2	TNRC18	OTP		ISLR	ROBO1
ISM1	LITAF		MAP3K4	CLN6	SSTR3		ISM1			GGA1	TOP2A	PRPF18		ISM1	RPL3
ISYNA1	LMNB2		MAP4K4	CLSPN	STATH		ISYNA1			GGT6	TP53TG5	LRTM2		ISYNA1	RPL31
ITGB3	LMO7		MAPK8IP1	CLSTN1	STRA13		ITGB3			GHRL	TPGS2	KAT2A		ITGB3	RRN3
ITGB4	LNX1		MAPRE2	CLSTN2	STX19		ITGB4			GHSR	TPO	ZNF585A		ITGB4	RRN3P1
ITGB5	LPCAT1		MAPRE3	CLSTN3	SULT4A1		ITGB5			GJA3	TREM2	GPALPP1		ITGB5	RRNRP2
ITGBL1	LPHN3		MAST2	CMTM2	SUN3		ITGBL1			GLP2R	TRGV4	ACSBG2		ITGBL1	RSL1D1
ITIH2	LPP		MATN2	CNGA1	SUV420H2		ITIH2			GLRA1	TRO	NAGLU		ITIH2	RTP3
ITPKA	LRBA		MB	CNGA3	SVIP		ITPKA			GLRX2	TRPM4	NADK2		ITPKA	S100A12
ITPKB	LRCH1		MCM4	CNNM2	SYS1		ITPKB			GLYAT	TSGA10IP	TLX1		ITPKB	SAE1
JAG1	LRRC28		MCU	CNPPD1	SYT8		JAG1			GM2A	TSKS	RTKN		JAG1	SCARB2
JAM2	LRRC8C		MDM4	CNPY3	SYVN1		JAM2			GMPR2	TTC22	ENAM		JAM2	SCN9A
JAZF1	LRRFIP2		MDS2	CNST	T		JAZF1			GNAO1	TTC31	CCDC117		JAZF1	SCP2D1
JUNB	LRRK1		MED24	CNTD2	TAC4		JUNB			GNAT3	TTC40	SNX14		JUNB	SCPEP1
JUP	LSAMP		MED31	COBLL1	TAF10		JUP			GNB1L	TTC6	TMEM82		JUP	SCRIB
KALRN	LTBP2		MEF2C	COCH	TAF1C		KALRN			GNLY	TTF1	RBM4		KALRN	SDAD1
KANK2	LYN		MESDC2	COG4	TAGAP		KANK2			GOLGB1	TTLL10	CA11		KANK2	SEC24A
KBTBD12	LYPD6		METTL25	COG8	TCEB2		KBTBD12			GOSR1	TTLL2	PHIP		KBTBD12	SEC63
KCNB1	LYPD6B		METTL8	COL10A1	TCIRG1		KCNB1			GOT1	TTLL5	LRRC6		KCNB1	SEMA3D
KCNE4	LYST		MFHAS1	COL15A1	TEX2		KCNE4			GP1BB	TTN	NCOA6		KCNE4	SENP5
KCNE5	MAMDC2		MFSD2B	COL21A1	TFAM		KCNE5			GP9	UBQLN3	TRAF7		KCNE5	SENP7
KCNG2	MAML2		MFSD6	COL23A1	TFG		KCNG2			GPATCH11	UCP1	TMEM8C		KCNG2	SEPT10
KCNJ10	MAML3		MICALCL	COL27A1	TH		KCNJ10			GPATCH2L	UIMC1	ATP1A3		KCNJ10	SERINC3
KDELR3	MAN1C1		MICU1	COL28A1	THAP3		KDELR3			GPATCH3	UPP2	ERLIN2		KDELR3	SETBP1
KDR	MAP1B		MLIP	COL4A2	THY1		KDR			GPM6B	URI1	NT5C1B		KDR	SETD9
KIAA0319	MAP3K4		MLXIP	COPS4	THYN1		KIAA0319			GPN2	USH2A	PPAN		KIAA0319	SETMAR
KIAA1755	MAP4		MNAT1	COQ2	TIGD7		KIAA1755			GPR141	USP26	RUVBL2		KIAA1755	SF3B1
KIF7	MAP4K4		MOCOS	CORIN	TIMM17A		KIF7			GPR3	UTRN	IRAK1BP1		KIF7	SGCD
KIT	MAPK10		MON2	CORO1B	TMEM104		KIT			GPR62	VAV1	SNRK		KIT	SH2D5
KLF2	MAPK8		MORC1	CORO6	TMEM105		KLF2			GPRIN2	VOPP1	PPP2R1B		KLF2	SH3GL2
KLF4	MAPKAPK3		MORN1	CORO7	TMEM129		KLF4			GRAMD1C	VPS13B	MXD3		KLF4	SHC4
KLF5	MAPRE2		MPHOSPH9	CORO7-PAM16	TMEM155		KLF5			GRB7	WDR52	B3GNT5		KLF5	SIAE
KLHDC8B	MAPRE3		MRGPRG	COX6B2	TMEM19		KLHDC8B			GRIA2	WWC2	RTN4RL2		KLHDC8B	SKA2
KLHL25	MAST2		MRPL39	COX7B	TMEM80		KLHL25			GRIA3	ZBP1	SPOP		KLHL25	SKP1
KLHL29	MBD2		MRPL50	CPNE1	TMIGD1		KLHL29			GRK5	ZBTB24	PRIMPOL		KLHL29	SLC22A13
KLK10	MBD5		MRPS25	CPQ	TMPRSS9		KLK10			GRM1	ZC4H2	FIBCD1		KLK10	SLC22A15
KRT19	MBNL1		MRPS9	CPSF1	TMX1		KRT19			GSAP	ZDHHC19	NT5C1B-RDH14		KRT19	SLC22A18
KRT8	MBNL2		MSH3	CPSF4	TNFAIP1		KRT8			GSC2	ZIK1	TTF1		KRT8	SLC25A38
KRT80	MCC		MSH4	CRADD	TNFAIP2		KRT80			GSDMB	ZNF106	NCF4		KRT80	SLC35D1
KYAT1	MCU		MSRB3	CRB1	TNFSF18		KYAT1			GSG1	ZNF185	TIFA		KYAT1	SLC35F5
LAMA1	MED13L		MTF1	CRB2	TNNT3		LAMA1			GTF2B	ZNF25	PLK5		LAMA1	SLC39A7
LAMA2	MED27		MTG1	CREBBP	TONSL		LAMA2			GTF3C4	ZNF287	CASQ1		LAMA2	SLC41A2
LAMA2	MED31		MTMR9	CRIM1	TP53AIP1		LAMA2			GTPBP3	ZNF292	PPAN-P2RY11		LAMA2	SLC46A1
LAMB1	MEF2C		MTRR	CRTAC1	TP53INP2		LAMB1			GTSF1	ZNF345	STOML1		LAMB1	SLC5A1
LAMB2	MERTK		MTUS2	CRYBA4	TRIB3		LAMB2			GUCA1A	ZNF420	GPR128		LAMB2	SLC5A4
LAPTM5	METTL8		MXD4	CRYGN	TRIM21		LAPTM5			GUCA1B	ZNF442	SCN4A		LAPTM5	SLC6A1
LARGE1	MFHAS1		MYH15	CRYZL1	TRIM59		LARGE1			GYPA	ZNF469	SLC4A1AP		LARGE1	SLC6A17
LAT2	MFSD12		MYL12B	CSGALNACT1	TRIM7		LAT2			GYPB	ZNF500	KCTD3		LAT2	SLC9A6
LCAT	MGA		MYL2	CSNK1G2	TRIP10		LCAT			H2AFY2	ZNF501	RFC2		LCAT	SLCO1A2
LCNL1	MGAT1		MYO18A	CSNK2B	TRMT61A		LCNL1			HAGH	ZNF502	CCND2		LCNL1	SMC4
LDB3	MGLL		MYO5B	CSNK2B-LY6G5B-1181	TRPC4AP		LDB3			HAND2	ZNF510	CASP16		LDB3	SMG1
LDHA	MGRN1		N4BP1	CSRNP2	TRPM5		LDHA			HAUS2	ZNF516	FAM151A		LDHA	SMG6
LGALS9	MICAL2		NAB1	CST11	TRPV6		LGALS9			HCST	ZNF530	ARFIP2		LGALS9	SMIM23
LGI4	MICAL3		NACC1	CST7	TSEN15		LGI4			HDAC10	ZNF57	CCNI		LGI4	SMYD2
LGR6	MIEF2		NARG2	CSTL1	TSSK3		LGR6			HDAC6	ZNF572	KAT7		LGR6	SNAP29
LIFR	MINK1		NARS2	CTA-833B7.2	TSTA3		LIFR			HDDC3	ZNF749	TOPBP1		LIFR	SNRPD1
LINGO1	MKL1		NAT9	CTB-25B13.12	TTF1		LINGO1			HDLBP	ZNF816	USP26		LINGO1	SPATA19
LIPG	MKLN1		NCK1	CTB-25B13.6	TUBB1		LIPG			HEATR2	ZNHIT2	GPN1		LIPG	SPATA21
LLGL1	MLIP		NCOA1	CTB-51A17.1	TUBB2B		LLGL1			HEATR4		UBE2H		LLGL1	SPATA7
LMCD1	MLXIP		NCOA7	CTB-55O6.12	UAP1L1		LMCD1			HECW1		C4orf33		LMCD1	SPERT
LONRF3	MOB3B		NDUFA10	CTB-96E2.2	UBALD1		LONRF3			HERC5		TBC1D23		LONRF3	SPHKAP
LOXL1	MPRIP		NDUFS3	CTB-96E2.3	UNC119		LOXL1			HGD		RAP1B		LOXL1	SPINT1
LPAR1	MRGPRG		NDUFS8	CTB-96E2.7	UTP11L		LPAR1			HIC2		MSL3		LPAR1	SPTAN1
LPIN3	MRPL49		NEK10	CTC-241N9.1	VAMP3		LPIN3			HINT1		HAUS3		LPIN3	SPTBN5
LRATD1	MRPS22		NF1	CTC-297N7.5	VAPA		LRATD1			HIST1H4F		FHL3		LRATD1	SRP72
LRFN2	MRPS25		NFAM1	CTC-360G5.8	VMAC		LRFN2			HKR1		TMIGD1		LRFN2	SRRM2
LRIG1	MRVI1		NFRKB	CTC-429P9.4	VOPP1		LRIG1			HLA-DMA		NUFIP1		LRIG1	STAB1
LRIG3	MSI2		NFYC	CTC-432M15.3	VTN		LRIG3			HLA-DMB		YIPF2		LRIG3	STARD5
LRP10	MSN		NIFK	CTC-479C5.12	WBSCR27		LRP10			HLX		GPATCH11		LRP10	STARD6
LRP5	MSRA		NIN	CTC-510F12.2	WDR24		LRP5			HMGA1		CTRB1		LRP5	STK10
LRRC17	MSRB3		NIPBL	CTC-510F12.4	WDR90		LRRC17			HMGCL		SPA17		LRRC17	STK11IP
LRRC55	MTF1		NLRP1	CTC-512J12.4	XRCC3		LRRC55			HMGN5		AHR		LRRC55	STS
LRRC61	MTHFD2L		NNMT	CTC-512J12.6	YIPF2		LRRC61			HMHB1		MKNK1		LRRC61	STX7
LRRTM4	MTMR9		NOS3	CTC-550B14.7	YTHDC1		LRRTM4			HMMR		SKOR1		LRRTM4	STXBP6
LTC4S	MTSS1		NOX5	CTD-2033D15.1	ZBTB24		LTC4S			HNF1B		SCARF1		LTC4S	SUN3
LTN1	MUM1		NOXA1	CTD-2047H16.4	ZBTB49		LTN1			HNRNPA1L2		CTU2		LTN1	SURF2
LUM	MXRA7		NPAS2	CTD-2184C24.2	ZC2HC1C		LUM			HNRNPA3		C2orf40		LUM	SUSD3
LY75	MYH7B		NPTN	CTD-2196E14.3	ZDHHC17		LY75			HOPX		CLSTN1		LY75	SYNM
LZTS2	MYH9		NRAP	CTD-2201G3.1	ZFP28		LZTS2			HOXA13		CAPN15		LZTS2	SYTL1
MAATS1	MYLK		NSMCE2	CTD-2207O23.3	ZFP41		MAATS1			HOXD10		FAM3D		MAATS1	TAOK1
MAGI1	MYO10		NUP85	CTD-2267D19.3	ZG16B		MAGI1			HOXD11		RAB12		MAGI1	TAS2R1
MAGT1	MYO19		OSBPL1A	CTD-2267D19.4	ZIK1		MAGT1			HPGD		ANXA7		MAGT1	TAS2R16
MAL	MYO5A		OTOG	CTD-2349P21.1	ZMYND19		MAL			HPGDS		RIC3		MAL	TAS2R3
MAP3K11	MYO5B		OXR1	CTD-2349P21.11	ZNF134		MAP3K11			HPS3		EIF2S2		MAP3K11	TAS2R38
MAP3K6	MYO9A		P2RY8	CTD-2350C19.1	ZNF205		MAP3K6			HPS4		TTLL10		MAP3K6	TBC1D9
MAP3K8	MYRIP		PACRG	CTD-2350C19.2	ZNF24		MAP3K8			HS3ST3A1		ZNF35		MAP3K8	TBXAS1
MAPK13	NAALADL2		PACS1	CTD-2410N18.4	ZNF324		MAPK13			HSCB		NLK		MAPK13	TCTN1
MAPK6	NAB1		PADI4	CTD-2503O16.4	ZNF384		MAPK6			HSD17B10		TUBGCP6		MAPK6	TCTN3
MARVELD1	NAV1		PAK4	CTD-2517M22.16	ZNF419		MARVELD1			HSD17B2		FAM83F		MARVELD1	TEKT3
MAS1	NAV2		PALM2-AKAP2	CTD-2517M22.17	ZNF428		MAS1			HSD3B1		MFSD11		MAS1	TEX14
MASP1	NCK1		PAM16	CTD-2521M24.10	ZNF446		MASP1			HSPA4L		KDM8		MASP1	TFCP2L1
MC4R	NCKAP5		PAOX	CTD-2525I3.5	ZNF460		MC4R			HSPBAP1		ARHGAP19		MC4R	TH
MCHR1	NCOA6		PAPSS1	CTD-2545M3.2	ZNF470		MCHR1			HTRA1		RHPN1		MCHR1	THEGL
MCRIP2	NDUFS8		PARD6B	CTD-2545M3.8	ZNF497		MCRIP2			ICOSLG		STK36		MCRIP2	THUMPD1
MCTP1	NECAB3		PARP16	CTD-2562J17.4	ZNF501		MCTP1			IDO1		UBALD1		MCTP1	THYN1
MCUB	NEDD4L		PAWR	CTD-2562J17.9	ZNF502		MCUB			IFFO2		TPGS2		MCUB	TLX3
MDFI	NEK6		PAX3	CTD-2619J13.8	ZNF57		MDFI			IFIH1		CLN8		MDFI	TMEM114
MDFIC	NF1		PAX8	CTD-2619J13.9	ZNF572		MDFIC			IFIT1B		TOP1		MDFIC	TMEM132D
MDFIC2	NFASC		PBX4	CTD-3032J10.3	ZNF660		MDFIC2			IFNGR1		ACAD10		MDFIC2	TMEM159
MEIS1	NFATC2		PCMTD1	CTD-3074O7.2	ZNF683		MEIS1			IGFBP6		DHPS		MEIS1	TMEM242
MESP1	NFIA		PCOLCE2	CTD-3148I10.15	ZNF692		MESP1			IGLJ5		GRIK5		MESP1	TMEM59L
MET	NFIB		PDDC1	CTD-3148I10.9	ZNHIT3		MET			IGLJ6		WDR93		MET	TMEM71
METRN	NHSL2		PDE4A	CTD-3203P2.1	ZP4		METRN			IGLV2-11		EDA2R		METRN	TNFRSF9
METRNL	NIN		PDE6B	CTD-3214H19.16			METRNL			IGLV8-61				METRNL	TNKS2
METTL27	NKAIN2		PDHX	CTD-3222D19.2			METTL27			IGSF1				METTL27	TOE1
MFAP2	NLN		PDIA5	CTNND1			MFAP2			IGSF6				MFAP2	TP53BP1
MFAP5	NLRP1		PDIA6	CTRL			MFAP5			IKBKAP				MFAP5	TRAPPC8
MGAT5	NMD3		PEAK1	CTSF			MGAT5			IKZF3				MGAT5	TRBV25OR9-2
MGP	NMT1		PES1	CTTNBP2			MGP			IL10RA				MGP	TRIM16
MGST1	NOS1AP		PEX5L	CUZD1			MGST1			IL17A				MGST1	TRIM59
MGST2	NPLOC4		PHF12	CXorf65			MGST2			IL17REL				MGST2	TRIO
MICALL1	NR2C2		PHF20	CYB561D1			MICALL1			IL21				MICALL1	TRMT61A
MICALL2	NR5A2		PHF21A	CYB5R2			MICALL2			IL2RA				MICALL2	TRPV6
MID1IP1	NR6A1		PHLDB1	CYGB			MID1IP1			IL7				MID1IP1	TRY1
MISP3	NRCAM		PI4KB	CYHR1			MISP3			ILF3				MISP3	TRY2
MKNK2	NREP		PICALM	CYLC1			MKNK2			INPP1				MKNK2	TRY3
MLC1	NRG1		PIGU	DBP			MLC1			INPP5A				MLC1	TSTD2
MLLT11	NRP2		PIGW	DCBLD2			MLLT11			INPP5E				MLLT11	TTC39A
MMP14	NSMAF		PIK3C2B	DCHS2			MMP14			INPP5F				MMP14	TUBGCP5
MMP2	NSMCE1		PIP4K2A	DCLRE1A			MMP2			IPPK				MMP2	TVP23B
MMP28	NSMCE2		PIP5K1C	DCTN2			MMP28			IQCD				MMP28	TVP23C
MNS1	NTM		PIR	DCTN4			MNS1			IQCE				MNS1	TXN2
MOXD1	NTN1		PITPNB	DCUN1D2			MOXD1			IRF2				MOXD1	TXNRD2
MR1	NTRK3		PITX2	DDI2			MR1			IRF3				MR1	TYK2
MRC2	OLA1		PKDCC	DDX24			MRC2			IRS2				MRC2	U2
MRPL57	OPCML		PKP1	DDX25			MRPL57			ISLR2				MRPL57	UBE2B
MS4A8	OXR1		PLAC1	DDX49			MS4A8			ITGAD				MS4A8	UBXN10
MSI1	PACS2		PLCB3	DEAF1			MSI1			ITGB7				MSI1	ULBP3
MSLN	PAG1		PLCE1	DECR2			MSLN			ITIH3				MSLN	UMOD
MSMO1	PAK4		PLCXD3	DEFB118			MSMO1			ITLN1				MSMO1	UNC93A
MSX1	PAM		PLEKHA2	DEFB119			MSX1			ITLN2				MSX1	URB2
MSX2	PAPPA2		PLEKHA5	DENND1A			MSX2			ITPK1				MSX2	USP45
MT1E	PAQR5		PLEKHA7	DENND1B			MT1E			ITPRIPL1				MT1E	UVRAG
MT2A	PARD3		PLEKHA8	DENND4C			MT2A			IVL				MT2A	V1R
MT3	PARD3B		PLEKHG7	DFFA			MT3			IZUMO2				MT3	VDAC1
MUSK	PARD6B		PLXND1	DFNB31			MUSK			KAZN				MUSK	VEZT
MUSTN1	PARK2		PNPLA8	DHODH			MUSTN1			KBTBD11				MUSTN1	VPS26B
MX1	PARVA		POGZ	DHRS2			MX1			KBTBD2				MX1	VRK1
MXRA8	PARVB		POLA2	DHRS7B			MXRA8			KCMF1				MXRA8	VWC2
MYCL	PAX8		POLD3	DHX37			MYCL			KCNA1				MYCL	VWDE
MYL12A	PCBP3		POLDIP2	DIS3L			MYL12A			KCNC3				MYL12A	WASF3
MYL9	PCDH7		POLR3H	DISC1			MYL9			KCND1				MYL9	WDR17
MYO1C	PCDH9		PPAPDC1A	DIXDC1			MYO1C			KCNIP2				MYO1C	WDR62
MYO1E	PCMTD1		PPFIA1	DKFZP761K2322			MYO1E			KCNJ14				MYO1E	WDR90
MYOF	PDE1C		PPM1A	DKK4			MYOF			KCNK10				MYOF	WFDC8
MYOZ1	PDE2A		PPM1B	DLAT			MYOZ1			KCNK2				MYOZ1	WIPF2
MYRF	PDE4A		PPM1L	DNAAF1			MYRF			KCNK5				MYRF	WIPF3
MZT2B	PDE4B		PPP1R12A	DNAH1			MZT2B			KCNMB1				MZT2B	WNK2
NACC2	PDE6B		PPP2R2C	DNAH11			NACC2			KCNQ4				NACC2	WWC1
NAGK	PDIA5		PPP2R3B	DNAH17			NAGK			KHDRBS1				NAGK	XCR1
NAIP	PDLIM5		PPP2R4	DNAH2			NAIP			KIAA0368				NAIP	XPBP
NAPRT	PEAK1		PQLC1	DNAH5			NAPRT			KIAA0391				NAPRT	XPC
NAT1	PELI2		PRIM2	DNAH9			NAT1			KIAA0430				NAT1	XPO6
NDRG2	PHF20		PRPF40A	DNAI2			NDRG2			KIAA1210				NDRG2	YSK4
NEB	PI4K2A		PRPF4B	DNAJB12			NEB			KIAA1211L				NEB	YWHAH
NEDD4	PIAS1		PRRC2B	DNAJC14			NEDD4			KIAA1377				NEDD4	ZC3H3
NEDD9	PIEZO1		PSD4	DNAJC22			NEDD9			KIAA1462				NEDD9	ZFAT
NELL1	PIEZO2		PSMA1	DNAJC28			NELL1			KIAA2018				NELL1	ZFYVE19
NELL2	PIGU		PSTPIP1	DNAJC4			NELL2			KIF17				NELL2	ZMYND10
NES	PIK3C2B		PTGER2	DNHD1			NES			KIFAP3				NES	ZNF236
NEUROD2	PITPNC1		PTGES2	DOCK10			NEUROD2			KLF6				NEUROD2	ZNF286A
NEUROD6	PITPNM2		PTGFRN	DOCK2			NEUROD6			KLHL31				NEUROD6	ZNF286B
NFATC1	PITPNM3		PTGS1	DOCK4			NFATC1			KMO				NFATC1	ZNF492
NFATC4	PKD1L1		PTH1R	DOCK8			NFATC4			KMT2A				NFATC4	ZNF516
NFE2L3	PKNOX2		PTPRE	DONSON			NFE2L3			KMT2E				NFE2L3	ZNF521
NFKBIZ	PKP1		PTPRO	DPH2			NFKBIZ			KNSTRN				NFKBIZ	ZNF555
NGFR	PLCB1		PTPRU	DPP10			NGFR			KRT17				NGFR	ZNF622
NHSL1	PLCB4		PXDN	DPP10-AS1			NHSL1			KRTAP5-10				NHSL1	ZNF679
NID1	PLCE1		PXDNL	DPP8			NID1			L1TD1				NID1	ZNF780B
NID2	PLCG1		PXK	DPP9			NID2			LARP1B				NID2	ZP2
NKD1	PLCH2		QKI	DPPA2			NKD1			LAYN				NKD1	ZPBP
NKX2-2	PLCXD3		RAB14	DQX1			NKX2-2			LEPROTL1				NKX2-2	ZZEF1
NKX2-8	PLEC		RAB21	DRD4			NKX2-8			LGALS2				NKX2-8
NKX6-2	PLEKHA5		RAB35	DSCAM			NKX6-2			LGI1				NKX6-2
NNAT	PLEKHA7		RABGAP1	DSG3			NNAT			LGI3				NNAT
NOCT	PNPLA7		RABGGTB	DUOX2			NOCT			LHFPL3				NOCT
NOD2	PPFIA1		RAD54B	DVL2			NOD2			LHFPL4				NOD2
NOL10	PPM1A		RAD9B	DYM			NOL10			LHX2				NOL10
NOL3	PPP2R2C		RAF1	DZIP1			NOL3			LHX8				NOL3
NOTCH1	PPP2R3A		RAP1A	E2F4			NOTCH1			LILRA5				NOTCH1
NOTCH2	PPP6R3		RAP1GDS1	E2F8			NOTCH2			LINC00935				NOTCH2
NOTCH3	PPTC7		RASAL2	ECE2			NOTCH3			LINC01118				NOTCH3
NOTUM	PQLC1		RASGEF1C	EDF1			NOTUM			LIPE				NOTUM
NPPC	PRDM10		RASGRP1	EEA1			NPPC			LIPH				NPPC
NPTX2	PREX1		RBBP8	EEF1D			NPTX2			LMBR1				NPTX2
NPY	PRIM2		RBFOX3	EFCAB5			NPY			LMNB1				NPY
NR2F2	PRKCE		RBM12B	EFCAB6			NR2F2			LMTK3				NR2F2
NR3C1	PRKD1		RBM39	EFEMP2			NR3C1			LONP1				NR3C1
NR4A1	PRKG1		RBM5	EGFLAM			NR4A1			LPAR6				NR4A1
NR4A3	PRPF4B		RBM6	EIF2AK4			NR4A3			LPCAT2				NR4A3
NRARP	PRPSAP1		RDX	EIF2B5			NRARP			LRP6				NRARP
NRN1	PRR5		RECQL5	ELF4			NRN1			LRRC2				NRN1
NSG2	PRR5-ARHGAP8		RERG	ELL2P1			NSG2			LRRC20				NSG2
NT5DC2	PSD4		REV1	ELMO2			NT5DC2			LRRC23				NT5DC2
NTN3	PSMA1		RFX3	ELMOD1			NTN3			LRRC47				NTN3
NUDT21	PSMB7		RFX8	ELSPBP1			NUDT21			LRRC57				NUDT21
NWD1	PSTPIP1		RGAG4	EMC10			NWD1			LRRC8A				NWD1
NXPE3	PSTPIP2		RGL1	EMG1			NXPE3			LRRC9				NXPE3
NYNRIN	PTGES2		RGS17	EMILIN2			NYNRIN			LRRTM1				NYNRIN
OAF	PTGFRN		RHAG	EML2			OAF			LRTM2				OAF
OAS1	PTK2B		RHOF	EML5			OAS1			LSM14A				OAS1
OCLN	PTPRD		RHOQ	EMR2			OCLN			LSMD1				OCLN
ODF3L2	PTPRG		RHOT1	EMR3			ODF3L2			LURAP1L				ODF3L2
OGN	PTPRK		RMDN2	ENAM			OGN			LYG2				OGN
OLFML1	PTPRO		RNF19B	ENDOV			OLFML1			LYL1				OLFML1
OLFML2A	PTPRQ		RNF216	ENKD1			OLFML2A			LYSMD4				OLFML2A
OLFML3	PXDN		RNPS1	ENPP4			OLFML3			LYZL1				OLFML3
OLIG1	PXDNL		ROCK2	ENTPD3-AS1			OLIG1			LYZL2				OLIG1
OLIG2	PXK		RPL17	ENTPD4			OLIG2			LYZL6				OLIG2
OOSP2	PYROXD2		RPL17-C18orf32	ENTPD8			OOSP2			MACC1				OOSP2
OPALIN	RAB11FIP4		RPL24	EOGT			OPALIN			MAD1L1				OPALIN
OPRK1	RAB14		RPL37	EPB41L3			OPRK1			MADCAM1				OPRK1
OSR1	RAB27B		RPL7L1	EPB41L4A			OSR1			MAF				OSR1
OTOF	RAB30		RPS10	EPB41L4A-AS2			OTOF			MAFA				OTOF
OTOP1	RABGAP1L		RPS15	EPHA2			OTOP1			MAFG				OTOP1
OTOR	RABGGTB		RPS19	EPS8L1			OTOR			MAG				OTOR
OTOS	RAD18		RRM1	EPS8L2			OTOS			MAGEA10				OTOS
OTX1	RAD51B		RSRC1	ERBB3			OTX1			MAL2				OTX1
OXCT1	RAD54B		RTDR1	ERCC6			OXCT1			MALL				OXCT1
P2RX5	RALGAPA2		RTN3	ERCC6-PGBD3			P2RX5			MALSU1				P2RX5
P2RY2	RALY		RUVBL1	ERI2			P2RY2			MAN1A1				P2RY2
P3H3	RAP1A		RXFP1	ERICH1			P3H3			MAOB				P3H3
PAK3	RAPGEF1		RYK	ESCO2			PAK3			MAP2K2				PAK3
PALLD	RAPGEF2		SAMD8	ESR2			PALLD			MAP3K10				PALLD
PAMR1	RASAL2		SARM1	ESRRA			PAMR1			MAP7				PAMR1
PANX1	RASGEF1C		SART3	ETS2			PANX1			MAPK12				PANX1
PAPLN	RBFOX1		SCN8A	EVPL			PAPLN			MAPKAP1				PAPLN
PAQR7	RBFOX2		SCYL1	EXD3			PAQR7			MARCH11				PAQR7
PAQR8	RBFOX3		SEC16B	EXOC3L1			PAQR8			MARCH3				PAQR8
PARD6G	RBM47		SEMA3D	EXOSC10			PARD6G			MARCH9				PARD6G
PARM1	RBPJ		SENP8	EXOSC3			PARM1			MARCKS				PARM1
PBXIP1	RCOR1		SEPT4	EXPH5			PBXIP1			MARK1				PBXIP1
PCDHA4	RERG		SEPT8	F2RL3			PCDHA4			MARK4				PCDHA4
PCOLCE	RFX3		SERINC5	FABP12			PCOLCE			MAT2B				PCOLCE
PCSK1	RFX8		SETD2	FABP4			PCSK1			MBOAT1				PCSK1
PCSK1N	RGAG4		SETD5	FAIM3			PCSK1N			MCM2				PCSK1N
PCSK2	RGL1		SETD8	FAM109A			PCSK2			MCM8				PCSK2
PDE4D	RGS17		SF3A2	FAM110A			PDE4D			MEAF6				PDE4D
PDE6A	RHBDL3		SFPQ	FAM118A			PDE6A			MED21				PDE6A
PDE6G	RHOBTB1		SFXN5	FAM118B			PDE6G			MED22				PDE6G
PDGFC	RHOF		SGIP1	FAM129B			PDGFC			MEIS3				PDGFC
PDGFRB	RMDN2		SH3BGR	FAM132A			PDGFRB			METTL16				PDGFRB
PDGFRL	RMI2		SH3BP2	FAM134A			PDGFRL			MFAP3L				PDGFRL
PDK4	RNF144A		SH3BP5	FAM149A			PDK4			MFN2				PDK4
PDLIM4	RNF216		SH3D19	FAM150A			PDLIM4			MFSD4				PDLIM4
PDP1	RNF43		SH3RF1	FAM166A			PDP1			MGAT4A				PDP1
PDPN	RNPS1		SHANK1	FAM171A1			PDPN			MGAT4B				PDPN
PEBP4	ROBO1		SHARPIN	FAM174B			PEBP4			MGEA5				PEBP4
PEG10	ROCK2		SHPK	FAM179A			PEG10			MIIP				PEG10
PER2	ROPN1L		SIAH1	FAM179B			PER2			MIP				PER2
PERP	ROR1		SIRT5	FAM185A			PERP			MKNK1				PERP
PGF	RORA		SKAP1	FAM186B			PGF			MMP11				PGF
PGM2L1	RPL17		SKAP2	FAM189A1			PGM2L1			MMP24				PGM2L1
PGM5	RPL17-C18orf32		SLC10A7	FAM193A			PGM5			MOB3C				PGM5
PHGDH	RPS10-NUDT3		SLC11A2	FAM194A			PHGDH			MOB4				PHGDH
PHLDB2	RPS6KA2		SLC12A2	FAM196B			PHLDB2			MOGAT1				PHLDB2
PHYHD1	RPTOR		SLC22A15	FAM200B			PHYHD1			MORF4L1				PHYHD1
PI16	RRM1		SLC25A13	FAM207A			PI16			MRAP				PI16
PIPOX	RTN4		SLC25A36	FAM217A			PIPOX			MRFAP1L1				PIPOX
PITX3	RUNX1		SLC2A9	FAM221B			PITX3			MRI1				PITX3
PLA2R1	RUNX1T1		SLC34A1	FAM222B			PLA2R1			MRPL13				PLA2R1
PLAC9	RUNX3		SLC34A3	FAM227B			PLAC9			MRPL28				PLAC9
PLAT	RUVBL1		SLC35F6	FAM47A			PLAT			MRPL53				PLAT
PLAU	RXRA		SLC41A3	FAM47E			PLAU			MRPL55				PLAU
PLCD3	SAMD12		SLC43A2	FAM47E-STBD1			PLCD3			MRPS12				PLCD3
PLD2	SAMD4A		SLC5A10	FAM53A			PLD2			MRPS14				PLD2
PLD4	SAMD8		SLC7A14	FAM64A			PLD4			MRPS34				PLD4
PLEKHG3	SAMSN1		SLC9A3	FAM71B			PLEKHG3			MSL3				PLEKHG3
PLEKHG5	SAP30BP		SMC2	FAM92A1			PLEKHG5			MSMB				PLEKHG5
PLEKHG6	SBF2		SMCHD1	FANCM			PLEKHG6			MTBP				PLEKHG6
PLEKHH2	SBNO2		SMURF1	FAT3			PLEKHH2			MTERF				PLEKHH2
PLEKHH3	SCFD2		SNAPC3	FAU			PLEKHH3			MTFR1				PLEKHH3
PLEKHO2	SCN8A		SNTB2	FBLIM1			PLEKHO2			MTHFR				PLEKHO2
PLIN3	SDK1		SNTN	FBN2			PLIN3			MTMR1				PLIN3
PLLP	SEMA3A		SNX10	FBP1			PLLP			MTMR11				PLLP
PLPP3	SEMA3D		SNX13	FBXL13			PLPP3			MTMR2				PLPP3
PLPPR4	SEMA4B		SNX24	FBXW8			PLPPR4			MTMR7				PLPPR4
PLXNB1	SEMA5A		SNX7	FCAMR			PLXNB1			MTR				PLXNB1
PLXNB3	SEPT8		SORBS3	FCER1A			PLXNB3			MUC5AC				PLXNB3
PMP22	SEPT9		SORL1	FCRL1			PMP22			MYBBP1A				PMP22
PNMA8A	SERINC5		SOSTDC1	FDXACB1			PNMA8A			MYCBP2				PNMA8A
PNOC	SETBP1		SOX6	FDXR			PNOC			MYEF2				PNOC
PNRC2	SETMAR		SP100	FES			PNRC2			MYEOV2				PNRC2
POSTN	SFT2D1		SPAG1	FEZ1			POSTN			MYO5C				POSTN
PPDPF	SGCD		SPG20	FGF7			PPDPF			MYO6				PPDPF
PPL	SGCE		SPG20OS	FGG			PPL			MYOCD				PPL
PPP1R14A	SGCZ		SPINT1	FLG-AS1			PPP1R14A			MYOM2				PPP1R14A
PPP1R14C	SGIP1		SPIRE1	FLJ00104			PPP1R14C			MYOZ3				PPP1R14C
PPP1R15A	SGMS1		SPRY4	FLJ27365			PPP1R15A			MYT1				PPP1R15A
PPP1R1B	SGMS2		SPTLC3	FNDC1			PPP1R1B			NAA11				PPP1R1B
PPP1R3B	SH3BGR		SRBD1	FNIP1			PPP1R3B			NAA16				PPP1R3B
PPP1R3C	SH3BP2		SRCIN1	FOXO4			PPP1R3C			NAA50				PPP1R3C
PRDX1	SH3D19		SREBF2	FPGT			PRDX1			NAA60				PRDX1
PRELP	SH3PXD2A		SRGAP3	FPGT-TNNI3K			PRELP			NAALADL1				PRELP
PRICKLE2	SH3RF1		SRP72	FRAS1			PRICKLE2			NABP2				PRICKLE2
PRKD2	SHANK2		ST3GAL6	FREM3			PRKD2			NADK2				PRKD2
PRODH	SHB		ST6GALNAC3	FRMPD1			PRODH			NANOS3				PRODH
PROS1	SHROOM3		STAG2	FRY			PROS1			NARF				PROS1
PROSER2	SIL1		STARD13	FSD1L			PROSER2			NCAN				PROSER2
PRR5L	SIPA1L1		STK11IP	FSTL1			PRR5L			NCBP1				PRR5L
PRSS12	SIPA1L3		STK24	FUK			PRSS12			NCOA4				PRSS12
PSD3	SIRT5		STK4	FUT5			PSD3			NDUFA1				PSD3
PSEN1	SKAP1		STON1-GTF2A1L	FUZ			PSEN1			NDUFA3				PSEN1
PTCH1	SKAP2		STPG2	G6PD			PTCH1			NDUFA4				PTCH1
PTGR1	SKI		STRN4	GAA			PTGR1			NDUFB11				PTGR1
PTGS2	SLC14A2		STXBP4	GAB2			PTGS2			NECAB2				PTGS2
PTHLH	SLC19A1		SUFU	GABRB3			PTHLH			NECAP2				PTHLH
PTK7	SLC1A2		SUV420H1	GABRE			PTK7			NEDD8				PTK7
PTPN6	SLC22A18		SUV420H2	GABRG3			PTPN6			NEDD8-MDP1				PTPN6
PTPRN	SLC22A23		SWSAP1	GALNT10			PTPRN			NET1				PTPRN
PVR	SLC24A3		SYMPK	GALNT6			PVR			NFKBIB				PVR
PYGM	SLC25A37		SYNDIG1	GART			PYGM			NFKBID				PYGM
QPRT	SLC2A9		SYNE2	GAS2L3			QPRT			NFKBIE				QPRT
QSOX1	SLC41A3		SYT3	GBP6			QSOX1			NGB				QSOX1
RAB34	SLC44A1		TAB1	GCC1			RAB34			NGF				RAB34
RAB3B	SLC45A4		TAB2	GCKR			RAB3B			NKAIN1				RAB3B
RAB3C	SLC4A4		TAC3	GDF2			RAB3C			NKAIN4				RAB3C
RAB3D	SLC7A14		TACO1	GDPD5			RAB3D			NKPD1				RAB3D
RAB3IL1	SLC8A1		TAF4	GDPGP1			RAB3IL1			NKX3-2				RAB3IL1
RAB7B	SLC9A3		TANGO6	Gene_name			RAB7B			NME3				RAB7B
RADIL	SMC4		TAS1R3	GGA2			RADIL			NOC4L				RADIL
RAMP1	SMG6		TBC1D10A	GGA3			RAMP1			NOLC1				RAMP1
RAMP2	SMIM13		TBC1D2B	GGN			RAMP2			NOVA1				RAMP2
RANBP3L	SMURF1		TBC1D4	GHDC			RANBP3L			NPAP1				RANBP3L
RARG	SMYD3		TBCE	GINM1			RARG			NPAS1				RARG
RARRES1	SND1		TBX15	GIPR			RARRES1			NPB				RARRES1
RARRES2	SNTB1		TCHP	GJD3			RARRES2			NPPA				RARRES2
RASAL1	SNTB2		TCIRG1	GK2			RASAL1			NR1I2				RASAL1
RASL12	SNTG1		TECR	GLB1			RASL12			NR2C2AP				RASL12
RASSF5	SNX29		TEKT3	GLB1L2			RASSF5			NRD1				RASSF5
RBM38	SORBS2		TERF2	GLB1L3			RBM38			NRIP1				RBM38
RBM43	SORCS1		TEX14	GLI4			RBM43			NSD1				RBM43
RCAN1	SORCS2		TFCP2	GMPR2			RCAN1			NSUN4				RCAN1
RECK	SOX6		TFCP2L1	GNAS			RECK			NSUN6				RECK
REEP6	SP100		TFEC	GNAS-AS1			REEP6			NT5DC4				REEP6
RELL1	SPAG1		TFG	GORASP1			RELL1			NUCKS1				RELL1
RELN	SPATS2		TGFBI	GP6			RELN			NUDCD3				RELN
REM1	SPATS2L		THRA	GPAM			REM1			NXF1				REM1
RFTN1	SPOCK1		THRAP3	GPANK1			RFTN1			NXPH1				RFTN1
RFX2	SPON1		TLK1	GPKOW			RFX2			OBFC1				RFX2
RGR	SPSB1		TM9SF1	GPNMB			RGR			OCA2				RGR
RGS1	SPTBN1		TMBIM6	GPR110			RGS1			OGDH				RGS1
RGS14	SRBD1		TMCC1	GPR112			RGS14			OLFM1				RGS14
RGS2	SRGAP3		TMCC2	GPR124			RGS2			OMD				RGS2
RGS4	SSBP3		TMEM131	GPR144			RGS4			OOEP				RGS4
RGS8	SSH2		TMEM176A	GPR153			RGS8			OR10AG1				RGS8
RHBDL2	ST3GAL3		TMEM199	GPR156			RHBDL2			OR10V1				RHBDL2
RHOC	ST3GAL6		TMEM217	GPR4			RHOC			OR11A1				RHOC
RHOG	STAG1		TMEM232	GPR50			RHOG			OR11G2				RHOG
RHOJ	STAG2		TMEM44	GPR50-AS1			RHOJ			OR13H1				RHOJ
RHOU	STARD13		TMEM45A	GPR55			RHOU			OR2AJ1				RHOU
RIMBP2	STARD8		TMEM57	GPR62			RIMBP2			OR2L13				RIMBP2
RNASE4	STAU2		TMEM80	GPR98			RNASE4			OR51D1				RNASE4
RNPEPL1	STEAP1B		TMOD3	GPRC5B			RNPEPL1			OR51E1				RNPEPL1
ROBO2	STIM1		TMX1	GPRIN1			ROBO2			OR5K4				ROBO2
ROR2	STK24		TMX2-CTNND1	GREB1			ROR2			OR7G3				ROR2
RORC	STON1-GTF2A1L		TNFAIP1	GRIK5			RORC			ORAI3				RORC
RPL15	STPG2		TNFAIP8L3	GRM2			RPL15			ORMDL3				RPL15
RPL39	STX8		TNFRSF1A	GRM7			RPL39			OSBPL11				RPL39
RPRM	STXBP6		TNKS	GRSF1			RPRM			OSCAR				RPRM
RPS27	SUFU		TNNT3	GS1-600G8.3			RPS27			OSGIN1				RPS27
RPS28	SUGCT		TONSL	GSDMC			RPS28			OSTM1				RPS28
RPS29	SUMF1		TOP3A	GSK3A			RPS29			OTOP2				RPS29
RPS3A	SYN3		TOX3	GTF3C5			RPS3A			OVCA2				RPS3A
RUBCNL	SYNDIG1		TPH2	H2AFY			RUBCNL			OXGR1				RUBCNL
RYR1	SYNE1		TPRN	HABP2			RYR1			OXNAD1				RYR1
S100A1	SYTL3		TRABD2B	HARS			S100A1			OXTR				S100A1
S100A11	SYVN1		TRAPPC10	HARS2			S100A11			P2RX3				S100A11
S100A13	TAF3		TRIB3	HAUS2			S100A13			PABPN1L				S100A13
S100A14	TANC2		TRIM25	HAUS3			S100A14			PAIP2				S100A14
S100A16	TASP1		TRIM6	HBE1			S100A16			PALM3				S100A16
S100A4	TBC1D10A		TRIM6-TRIM34	HBG2			S100A4			PALMD				S100A4
S1PR1	TBC1D16		TRIM7	HCN4			S1PR1			PAPPA				S1PR1
S1PR5	TBC1D22A		TRIP10	HCRT			S1PR5			PARP12				S1PR5
SAA1	TBC1D4		TRPC3	HECTD3			SAA1			PARP14				SAA1
SACS	TBC1D7		TRPC4	HEMK1			SACS			PARP3				SACS
SALL1	TBL1X		TRPV2	HEPACAM2			SALL1			PBX3				SALL1
SALL3	TCF20		TRRAP	HEPHL1			SALL3			PCBP4				SALL3
SAPCD2	TCIRG1		TRUB1	HIF1A-AS1			SAPCD2			PCDHA1				SAPCD2
SARDH	TEAD1		TSC22D2	HIF1A-AS2			SARDH			PCDHA10				SARDH
SBSPON	TENM2		TSHR	HINT2			SBSPON			PCDHA11				SBSPON
SCARA3	TENM4		TSNARE1	HIP1R			SCARA3			PCDHA12				SCARA3
SCARA5	TERF2		TSPAN3	HIRIP3			SCARA5			PCDHA13				SCARA5
SCARF2	TESC		TTC19	HIVEP2			SCARF2			PCDHA2				SCARF2
SCD	TEX14		TTC25	HIVEP3			SCD			PCDHA3				SCD
SCG2	TEX2		TTC8	HLA-DRB5			SCG2			PCDHA5				SCG2
SCN3A	TFEC		TTL	HMCN1			SCN3A			PCDHA6				SCN3A
SCN3B	TGFBI		TUBGCP2	HMCN2			SCN3B			PCDHA7				SCN3B
SCRG1	TGFBR3		TUFT1	HMGA1P8			SCRG1			PCDHA8				SCRG1
SDC4	THADA		TVP23C	HMHA1			SDC4			PCDHA9				SDC4
SDHC	TIMM13		TVP23C-CDRT4	HNF4A			SDHC			PCDHAC1				SDHC
SDK2	TJP1		TXNDC11	HOGA1			SDK2			PCDHAC2				SDK2
SDSL	TLDC1		TXNL4A	HOOK2			SDSL			PCGF2				SDSL
SEC14L5	TLN2		UBE2B	HOTAIR			SEC14L5			PCNA				SEC14L5
SEC61A1	TMBIM6		UBE2D1	HOXC11			SEC61A1			PCSK9				SEC61A1
SEL1L3	TMCC1		UBE2E3	HPS1			SEL1L3			PCYOX1				SEL1L3
SELENBP1	TMCC2		UBE2W	HRC			SELENBP1			PCYT1A				SELENBP1
SELENOM	TMEM104		UBE3A	HRH4			SELENOM			PCYT2				SELENOM
SELENOO	TMEM131		UBTD1	HRNR			SELENOO			PDE3A				SELENOO
SEMA3B	TMEM45A		UHRF2	hsa-mir-150			SEMA3B			PDE7A				SEMA3B
SEMA3G	TMEM64		UNC13B	HSD17B13			SEMA3G			PDE9A				SEMA3G
SEMA6A	TMPRSS9		UNC5C	HSF1			SEMA6A			PDGFA				SEMA6A
SERINC2	TMTC2		UPB1	HSH2D			SERINC2			PDLIM2				SERINC2
SERPINB1	TNIK		UPF3A	HSPB6			SERPINB1			PDZRN4				SERPINB1
SERPING1	TNS3		URB1	HTATSF1			SERPING1			PEPD				SERPING1
SERPINH1	TONSL		USP15	HTR3E			SERPINH1			PFDN5				SERPINH1
SERTAD3	TOP1		USP42	HTR3E-AS1			SERTAD3			PFKFB1				SERTAD3
SEZ6	TOX2		USP9X	HTRA2			SEZ6			PGAP2				SEZ6
SFRP4	TPD52		UXS1	HUS1			SFRP4			PGBD2				SFRP4
SFRP5	TPD52L1		VAMP4	HVCN1			SFRP5			PHF7				SFRP5
SGCA	TPH2		VANGL1	HYAL4			SGCA			PHLPP1				SGCA
SGK1	TRAF3		VASN	HYLS1			SGK1			PHTF2				SGK1
SH2B2	TRAK1		VDAC2	ICAM3			SH2B2			PHYHIP				SH2B2
SH3RF2	TRAPPC9		VPS13C	IDO1			SH3RF2			PI4K2B				SH3RF2
SHBG	TRIM59		VPS28	IFNK			SHBG			PIGB				SHBG
SIVA1	TRIM6-TRIM34		VRTN	IGFN1			SIVA1			PIGY				SIVA1
SIX2	TRIM7		VWA2	IGHV1-24			SIX2			PIH1D2				SIX2
SLA	TRIO		VWA3B	IGLV3-2			SLA			PIK3R5				SLA
SLAIN1	TRIP10		VWC2	IGLV4-3			SLAIN1			PITHD1				SLAIN1
SLC12A7	TRPC4AP		VWDE	IGSF21			SLC12A7			PIWIL2				SLC12A7
SLC13A3	TRPS1		WARS2	IGSF22			SLC13A3			PJA2				SLC13A3
SLC13A4	TSEN15		WASF3	IL16			SLC13A4			PLA1A				SLC13A4
SLC13A5	TSHZ2		WBP1L	IL17RC			SLC13A5			PLA2G4D				SLC13A5
SLC14A1	TSNARE1		WDR19	IL17RE			SLC14A1			PLCL2				SLC14A1
SLC16A12	TSNAX-DISC1		WDR37	IL1F10			SLC16A12			PLK3				SLC16A12
SLC16A3	TSPAN5		WDR43	IL23R			SLC16A3			PLK4				SLC16A3
SLC16A9	TTC19		WWC3	IL24			SLC16A9			PLSCR2				SLC16A9
SLC17A7	TTC25		XKR6	IL27RA			SLC17A7			PLVAP				SLC17A7
SLC1A4	TTC27		XPNPEP1	IL2RG			SLC1A4			PLXNA1				SLC1A4
SLC20A2	TTC8		XRCC4	IL3			SLC20A2			PMEL				SLC20A2
SLC22A1	TULP4		XRN2	IMPG2			SLC22A1			PMM2				SLC22A1
SLC22A16	TVP23C		YTHDF2	INO80B			SLC22A16			PNPLA1				SLC22A16
SLC22A6	TVP23C-CDRT4		ZBTB11	INO80E			SLC22A6			PNPLA2				SLC22A6
SLC22A8	TXNDC5		ZBTB2	INSC			SLC22A8			PODN				SLC22A8
SLC24A2	UBE2W		ZBTB49	IPO13			SLC24A2			POLE3				SLC24A2
SLC25A1	UBTD1		ZC3H18	IPO5			SLC25A1			POLR1A				SLC25A1
SLC25A24	UGGT1		ZC3H3	IQCK			SLC25A24			POLR2E				SLC25A24
SLC26A2	UNC13B		ZDHHC14	IQGAP3			SLC26A2			POLR2M				SLC26A2
SLC27A1	USP15		ZDHHC9	IRAK2			SLC27A1			POLR3D				SLC27A1
SLC29A3	USP25		ZFAND3	IRGQ			SLC29A3			POM121L2				SLC29A3
SLC2A12	USP31		ZMAT3	ISG15			SLC2A12			POMC				SLC2A12
SLC2A13	USP34		ZMAT5	ISLR2			SLC2A13			POMGNT2				SLC2A13
SLC2A4RG	USP42		ZMYM2	ISPD			SLC2A4RG			POMP				SLC2A4RG
SLC30A5	UST		ZNF185	ITGA10			SLC30A5			POPDC2				SLC30A5
SLC35D2	VAC14		ZNF219	ITGA5			SLC35D2			POU2AF1				SLC35D2
SLC35G1	VAPA		ZNF234	ITGA7			SLC35G1			POU3F4				SLC35G1
SLC37A2	VAV2		ZNF277	ITGA8			SLC37A2			PPFIBP1				SLC37A2
SLC38A3	VGLL4		ZNF292	ITGA9			SLC38A3			PPIB				SLC38A3
SLC38A5	VMP1		ZNF341	ITGAM			SLC38A5			PPM1J				SLC38A5
SLC39A8	VOPP1		ZNF385B	ITGB2			SLC39A8			PPP1R17				SLC39A8
SLC40A1	VPS13B		ZNF451	ITGB8			SLC40A1			PPP1R21				SLC40A1
SLC41A1	VPS13C		ZNF490	ITIH6			SLC41A1			PPP1R37				SLC41A1
SLC43A1	VRK2		ZNF57	ITK			SLC43A1			PPP1R3D				SLC43A1
SLC47A1	VTI1A		ZNF692	ITPR1			SLC47A1			PPP3CB				SLC47A1
SLC5A11	VWA3B		ZNF704	ITSN2			SLC5A11			PPP4R4				SLC5A11
SLC5A5	WASF3		ZNF800	IZUMO4			SLC5A5			PPP6C				SLC5A5
SLC5A6	WDFY1		ZNRF2	JDP2			SLC5A6			PRDM15				SLC5A6
SLC6A12	WDR25		ZPBP	JMJD7-PLA2G4B			SLC6A12			PRDM2				SLC6A12
SLC6A13	WDR37		ZRANB3	JOSD2			SLC6A13			PRDM5				SLC6A13
SLC7A11	WDR70			JPH3			SLC7A11			PRG4				SLC7A11
SLC7A2	WHSC1L1			JUND			SLC7A2			PRIMPOL				SLC7A2
SLC7A8	WIPF1			KAL1			SLC7A8			PRKCD				SLC7A8
SLC9A2	WNK1			KANK3			SLC9A2			PRKCI				SLC9A2
SLC9A3R1	WWC3			KANSL1			SLC9A3R1			PRLH				SLC9A3R1
SLCO2A1	WWOX			KAT6A			SLCO2A1			PRLR				SLCO2A1
SLCO2B1	WWP2			KATNB1			SLCO2B1			PRM1				SLCO2B1
SLIT2	XRCC4			KCNH3			SLIT2			PRM2				SLIT2
SLITRK1	XYLT1			KCNIP1			SLITRK1			PROCA1				SLITRK1
SMIM1	ZBTB7C			KCNJ8			SMIM1			PROKR1				SMIM1
SMO	ZC3H18			KCNK4			SMO			PRPF8				SMO
SMPD3	ZC3H3			KCNMB1			SMPD3			PRR16				SMPD3
SNCA	ZDHHC14			KCNRG			SNCA			PRR18				SNCA
SNCAIP	ZFAND3			KCNV2			SNCAIP			PRRT3				SNCAIP
SNRNP70	ZFP41			KCTD18			SNRNP70			PRRX1				SNRNP70
SNTA1	ZFPM2			KDM8			SNTA1			PSMA6				SNTA1
SNX18	ZFR2			KEAP1			SNX18			PSMB8				SNX18
SOX10	ZFYVE28			KHK			SOX10			PSMC6				SOX10
SOX17	ZHX3			KIAA0020			SOX17			PSMD8				SOX17
SOX21	ZMIZ1			KIAA0195			SOX21			PTBP1				SOX21
SPATA20	ZNF185			KIAA0226L			SPATA20			PTDSS2				SPATA20
SPC24	ZNF385B			KIAA0586			SPC24			PTER				SPC24
SPHK1	ZNF451			KIAA0895L			SPHK1			PTPLB				SPHK1
SPON2	ZNF608			KIAA0930			SPON2			PTPN14				SPON2
SPRY1	ZNF618			KIAA1257			SPRY1			PTPN3				SPRY1
SQOR	ZNF638			KIAA1324			SQOR			PTPN4				SQOR
SREBF1	ZNRF1			KIAA1683			SREBF1			PTPRA				SREBF1
SRGN	ZNRF2			KIAA1731			SRGN			PTPRB				SRGN
SRPX	ZPLD1			KIAA1841			SRPX			PTPRF				SRPX
SS18				KIAA1875			SS18			PTPRH				SS18
SSPN				KIAA2022			SSPN			PTRH1				SSPN
SSTR2				KIAA2026			SSTR2			PXDC1				SSTR2
ST6GALNAC2				KIF13B			ST6GALNAC2			PYGL				ST6GALNAC2
STAR				KIF15			STAR			PYGO2				STAR
STEAP1				KIF18B			STEAP1			PYURF				STEAP1
STEAP3				KIF19			STEAP3			QPCT				STEAP3
STING1				KIF26B			STING1			QRICH1				STING1
STK17A				KIF4B			STK17A			QSER1				STK17A
STK3				KIFC2			STK3			QSOX2				STK3
STK31				KIRREL3			STK31			RAB18				STK31
STMN1				KIRREL3-AS1			STMN1			RAB19				STMN1
STRA6				KL			STRA6			RAB22A				STRA6
SV2C				KLC1			SV2C			RAB3GAP2				SV2C
SVIL				KLF8			SVIL			RAD1				SVIL
SWAP70				KLHDC2			SWAP70			RAD51C				SWAP70
SYNJ2				KLHDC4			SYNJ2			RAE1				SYNJ2
SYNPO2L				KLHL28			SYNPO2L			RALYL				SYNPO2L
SYNPR				KLHL3			SYNPR			RANGRF				SYNPR
SYT17				KLHL33			SYT17			RAP2A				SYT17
SYT4				KLHL35			SYT4			RAPGEF3				SYT4
SYT6				KLLN			SYT6			RAPGEF4				SYT6
TACC1				KNOP1			TACC1			RAPSN				TACC1
TAFA1				KNTC1			TAFA1			RASEF				TAFA1
TAFA2				KPNA5			TAFA2			RASGRP2				TAFA2
TAGLN2				KREMEN1			TAGLN2			RASL10A				TAGLN2
TBX18				KRT23			TBX18			RASSF4				TBX18
TBX19				KRT31			TBX19			RBM10				TBX19
TCF7L1				KRT34			TCF7L1			RBM25				TCF7L1
TCF7L2				KRTAP10-10			TCF7L2			RBM28				TCF7L2
TCIM				KRTAP17-1			TCIM			RCVRN				TCIM
TF				KRTAP19-4			TF			REEP1				TF
TFAP2B				KRTAP19-5			TFAP2B			RELT				TFAP2B
TFPI2				KRTAP22-2			TFPI2			RETSAT				TFPI2
TGIF2				KRTAP6-3			TGIF2			REXO4				TGIF2
TGM2				KSR1			TGM2			RFXAP				TGM2
THBD				L1CAM			THBD			RGMB				THBD
THBS2				L34079.2			THBS2			RGS10				THBS2
THEM5				L3MBTL2			THEM5			RGS3				THEM5
THSD1				LA16c-366D1.3			THSD1			RHBDD3				THSD1
THSD4				LAMA3			THSD4			RHNO1				THSD4
TINAGL1				LAMA5			TINAGL1			RHPN1				TINAGL1
TJP2				LAMB4			TJP2			RIC3				TJP2
TLR3				LAMC2			TLR3			RILPL2				TLR3
TM4SF1				LAMC3			TM4SF1			RIN3				TM4SF1
TMBIM1				LAX1			TMBIM1			RIPK4				TMBIM1
TMC7				LCE3A			TMC7			RIPPLY1				TMC7
TMEM119				LCN12			TMEM119			RLIM				TMEM119
TMEM125				LDHD			TMEM125			RNF113A				TMEM125
TMEM144				LEKR1			TMEM144			RNF126				TMEM144
TMEM220				LENG1			TMEM220			RNF13				TMEM220
TMEM256				LEPRE1			TMEM256			RNF168				TMEM256
TMEM37				LETMD1			TMEM37			RNF186				TMEM37
TMEM51				LIMCH1			TMEM51			RNF2				TMEM51
TMEM61				LIMK1			TMEM61			RNF212				TMEM61
TMEM88B				LINC00106			TMEM88B			RNH1				TMEM88B
TMEM97				LINC00359			TMEM97			RPA3-AS1				TMEM97
TMOD4				LINC00692			TMOD4			RPF2				TMOD4
TNC				LINC01105			TNC			RPL11				TNC
TNFRSF10D				LINC01119			TNFRSF10D			RPL27A				TNFRSF10D
TNFSF10				LL21NC02-1C16.2			TNFSF10			RPL35				TNFSF10
TNFSF13				LLGL2			TNFSF13			RPL7A				TNFSF13
TNNI1				LMOD3			TNNI1			RPS6KA3				TNNI1
TNS1				LONRF2			TNS1			RPS6KC1				TNS1
TOB1				LOXL3			TOB1			RREB1				TOB1
TOB2				LPCAT3			TOB2			RRP15				TOB2
TOX				LPHN1			TOX			RRP9				TOX
TP53I13				LRGUK			TP53I13			RS1				TP53I13
TPM2				LRP11			TPM2			RSAD2				TPM2
TPRA1				LRP1B			TPRA1			RTN4R				TPRA1
TRIL				LRP4			TRIL			RUSC1				TRIL
TRIM34				LRP4-AS1			TRIM34			RWDD4				TRIM34
TRIM38				LRRC14			TRIM38			RXRG				TRIM38
TRIM47				LRRC18			TRIM47			S1PR3				TRIM47
TRIM8				LRRC24			TRIM8			SAC3D1				TRIM8
TRMT44				LRRC3			TRMT44			SAMD3				TRMT44
TRPV3				LRRC3-AS1			TRPV3			SAMD9L				TRPV3
TSC22D4				LRRC3DN			TSC22D4			SAR1B				TSC22D4
TSKU				LRRC42			TSKU			SASH1				TSKU
TSPAN1				LRRC4B			TSPAN1			SAV1				TSPAN1
TSPAN15				LRRC56			TSPAN15			SCAF11				TSPAN15
TSPAN33				LRRC58			TSPAN33			SCAND3				TSPAN33
TSPAN4				LRRC71			TSPAN4			SCG3				TSPAN4
TST				LRRIQ3			TST			SCGB2A1				TST
TTC23				LRRK1			TTC23			SCML1				TTC23
TTR				LTBP2			TTR			SCML4				TTR
TTYH1				LY9			TTYH1			SCN10A				TTYH1
TTYH2				LYNX1			TTYH2			SCP2				TTYH2
TUBA1B				LYPD5			TUBA1B			SCUBE2				TUBA1B
TUBB2A				LYPD8			TUBB2A			SCYL3				TUBB2A
TUBB3				LYRM7			TUBB3			SDS				TUBB3
TUBB6				LYSMD1			TUBB6			SEC13				TUBB6
TULP3				LYST			TULP3			SEC16A				TULP3
TWIST1				MAFG-AS1			TWIST1			SEC24D				TWIST1
TWIST2				MAGEB18			TWIST2			SEL1L2				TWIST2
TXNIP				MAGEC3			TXNIP			SELP				TXNIP
TYRP1				MAGED1			TYRP1			SEMA4A				TYRP1
UACA				MALRD1			UACA			SEPHS1				UACA
UBC				MAMDC4			UBC			SERPINA1				UBC
UCP2				MAN1B1			UCP2			SESTD1				UCP2
UGT8				MAP2			UGT8			SETD1A				UGT8
UHRF1				MAP4			UHRF1			SF3B4				UHRF1
UNC5B				MAP4K1			UNC5B			SFN				UNC5B
UNC79				MAP7D3			UNC79			SFTPA1				UNC79
UNC93B1				MAPK7			UNC93B1			SH2D3C				UNC93B1
USHBP1				MAPKBP1			USHBP1			SH3BP1				USHBP1
USP53				MAPT-AS1			USP53			SHC1				USP53
VAMP5				MBD6			VAMP5			SHCBP1				VAMP5
VCAM1				MCC			VCAM1			SHISA6				VCAM1
VCAM1				MCPH1			VCAM1			SHOC2				VCAM1
VCAN				MCRS1			VCAN			SHPRH				VCAN
VCL				MCUR1			VCL			SIAH2				VCL
VGF				MDM1			VGF			SIDT1				VGF
VGLL2				MDN1			VGLL2			SIRPB1				VGLL2
VIM				MED26			VIM			SIRPD				VIM
VIP				MED7			VIP			SIRT2				VIP
VIT				MEF2B			VIT			SIRT7				VIT
VSTM1				MEF2BNB			VSTM1			SKA1				VSTM1
VWA1				MEF2BNB-MEF2B			VWA1			SKOR2				VWA1
VWF				MEPCE			VWF			SLC12A3				VWF
WDR86				MEPE			WDR86			SLC12A5				WDR86
WFDC2				METTL12			WFDC2			SLC15A1				WFDC2
WFIKKN2				METTL4			WFIKKN2			SLC16A10				WFIKKN2
WNT16				MFAP4			WNT16			SLC17A9				WNT16
WNT6				MFGE8			WNT6			SLC24A4				WNT6
WNT7B				MFHAS1			WNT7B			SLC25A17				WNT7B
WSCD2				MFRP			WSCD2			SLC25A3				WSCD2
WWTR1				MFSD1			WWTR1			SLC25A35				WWTR1
XBP1				MFSD10			XBP1			SLC28A3				XBP1
YAP1				MFSD12			YAP1			SLC2A3				YAP1
YWHAZ				MICAL3			YWHAZ			SLC2A7				YWHAZ
ZAP70				MIEF1			ZAP70			SLC33A1				ZAP70
ZBTB16				MIR1234			ZBTB16			SLC37A3				ZBTB16
ZBTB20				MIR1287			ZBTB20			SLC37A4				ZBTB20
ZC3H12A				MIR150			ZC3H12A			SLC39A12				ZC3H12A
ZDHHC22				MIR224			ZDHHC22			SLC39A5				ZDHHC22
ZFP36L1				MIR3176			ZFP36L1			SLC48A1				ZFP36L1
ZHX2				MIR3178			ZHX2			SLC4A1AP				ZHX2
ZIC1				MIR3188			ZIC1			SLC51A				ZIC1
ZIC2				MIR3907			ZIC2			SLC6A15				ZIC2
ZIC4				MIR4271			ZIC4			SLC6A19				ZIC4
ZIC5				MIR4292			ZIC5			SLC6A5				ZIC5
ZNF189				MIR452			ZNF189			SLC6A8				ZNF189
ZNF239				MIR4689			ZNF239			SLC7A1				ZNF239
ZNF3				MIR4692			ZNF3			SLC8A3				ZNF3
ZNF300				MIR4723			ZNF300			SLC8B1				ZNF300
ZNF385C				MIR4730			ZNF385C			SLFN12L				ZNF385C
ZNF395				MIR4793			ZNF395			SLMAP				ZNF395
ZNF423				MIR548H1			ZNF423			SLX4				ZNF423
ZNF436				MIR661			ZNF436			SMAD1				ZNF436
ZNF444				MIR765			ZNF444			SMAD5				ZNF444
ZNF580				MIR937			ZNF580			SMAD6				ZNF580
ZNF786				MIS18BP1			ZNF786			SMARCAL1				ZNF786
ZNRF3				MKL1			ZNRF3			SMARCD1				ZNRF3
ZSCAN31				MKRN2			ZSCAN31			SMIM9				ZSCAN31
				MLLT6						SMPX
				MMACHC						SMTN
				MMP26						SMTNL2
				MOB3A						SMUG1
				MOB3B						SNIP1
				MOCOS						SNPH
				MOGAT3						SNX22
				MOGS						SNX30
				MORC1						SNX31
				MORC4						SOCS5
				MORN1						SOD1
				MORN4						SOD3
				MPDZ						SOX18
				MPHOSPH9						SP110
				MPP1						SP3
				MPP3						SP4
				MPRIP						SPATA21
				MROH2A						SPATA2L
				MROH5						SPATC1L
				MRPL15P1						SPC25
				MRPL49						SPCS3
				MSX2P1						SPDEF
				MTHFD1L						SPG21
				MTHFD2L						SPICE1
				MTSS1L						SPINT3
				MTUS1						SPOPL
				MTX2						SPRED2
				MUC12						SPRR4
				MUC16						SPRYD3
				MUC17						SPRYD4
				MUC6						SPSB3
				MUS81						SPTAN1
				MUTYH						SPTSSA
				MVB12A						SRGAP2
				MXD4						SRRM4
				MXRA5						SSBP1
				MXRA7						SSRP1
				MYH10						ST5
				MYLK4						ST6GAL1
				MYO10						STAMBPL1
				MYO15B						STAT2
				MYO18B						STAT4
				MYO1A						STAT5B
				MYO1D						STK32A
				MYO9A						STK32C
				MYO9B						STMN3
				MYOM3						STRAP
				MYPOP						STX11
				MZB1						STXBP1
				N4BP2						SUDS3
				NAA25						SUGP1
				NAALADL1						SULF2
				NACA						SUMO3
				NAGLU						SUN1
				NAPEPLD						SUPT7L
				NARG2						SURF1
				NASP						SURF2
				NAV1						SURF4
				NBEAL1						SUSD1
				NCAN						SUSD2
				NCBP2L						SUSD4
				NCF4						SUV39H1
				NCOA6						SV2A
				NCOR1						SWT1
				NDC80						SYDE1
				NDST2						SYN1
				NDUFA11						SYNGR2
				NDUFA3						SYNPO
				NDUFS6						SYNRG
				NECAB3						TAF1B
				NEK6						TANK
				NEMF						TAP2
				NFASC						TARM1
				NFATC3						TBX1
				NFKBIB						TCAP
				NGEF						TCEA2
				NHEJ1						TCEB3
				NHLRC2						TCERG1L
				NHLRC4						TCP10L2
				NINL						TCTEX1D4
				NIPAL1						TDP2
				NIPBL						TDRD7
				NKX2-3						TDRD9
				NLGN2						TEAD2
				NLRP1						TENC1
				NLRX1						TFDP1
				NMBR						TFEB
				NME4						TGFBR2
				NME9						TGM4
				NMRK1						THEG
				NMUR1						THNSL2
				NOL7						TIFA
				NOP14						TIGD7
				NOP14-AS1						TIMP1
				NOS1AP						TIMP4
				NOS2						TINAG
				NOTO						TINF2
				NOXA1						TK1
				NPFFR2						TKT
				NPHP4						TLE3
				NPR3						TLL1
				NPSR1						TLR5
				NPSR1-AS1						TM2D1
				NR3C2						TM6SF1
				NRAP						TMC8
				NRK						TMEM110
				NSDHL						TMEM110-MUSTN1
				NSUN3						TMEM123
				NT5C1B						TMEM160
				NT5C1B-RDH14						TMEM177
				NT5C2						TMEM179B
				NT5DC1						TMEM186
				NTF3						TMEM215
				NUDT22						TMEM222
				NUP155						TMEM30B
				NUP210						TMEM33
				NUP210L						TMEM42
				NUP85						TMEM47
				NYAP1						TMEM60
				OARD1						TMEM63A
				OBSCN						TMEM65
				OBSL1						TMEM72
				OFCC1						TMEM87B
				OGG1						TMEM8C
				OPA1						TMOD1
				OPA1-AS1						TMPRSS7
				OPA3						TNFRSF11A
				OPLAH						TNFRSF1B
				OR10K2						TNFSF15
				OR10R2						TNNI3
				OR13C4						TOR4A
				OR13F1						TPCN1
				OR14C36						TPGS1
				OR14K1						TPPP
				OR1A2						TPST2
				OR1G1						TRABD
				OR1I1						TRABD2A
				OR1J4						TRAF3IP2
				OR1N1						TRAJ29
				OR2A5						TRAJ30
				OR2J1						TRAJ31
				OR2J2						TRAJ32
				OR2T11						TRAJ33
				OR2W3						TRAJ34
				OR2Y1						TRAJ35
				OR4D1						TRAJ36
				OR4K2						TRAJ44
				OR4L1						TRAP1
				OR51B4						TRAPPC12
				OR51I2						TRAPPC2L
				OR51J1						TRAV16
				OR52B6						TRERF1
				OR52E1						TRIB1
				OR52J3						TRIB2
				OR52N1						TRIM29
				OR5AC1						TRIM44
				OR6N1						TRIM71
				OR6P1						TRIML2
				OR6Q1						TRIP12
				OR6V1						TRIP13
				OR9Q1						TRMT1L
				ORMDL2						TRNP1
				OSCAR						TROVE2
				OTOG						TRPM8
				OTOGL						TSKS
				OXGR1						TSPAN2
				P2RY10						TSTD2
				PA2G4						TTC36
				PADI2						TTC40
				PALB2						TTI1
				PALM3						TTLL10
				PANK4						TTLL8
				PAPPA2						TUBE1
				PAQR3						TUBGCP6
				PARD3B						TULP2
				PARD6A						TUSC1
				PARP15						TUT1
				PASD1						TWISTNB
				PATE4						TXNRD2
				PAX3						TYROBP
				PAX8						UBASH3B
				PAX8-AS1						UBE2E2
				PC						UBE2H
				PCBD2						UBL3
				PCBP3						UBR3
				PCBP4						UBR5
				PCCB						UCHL5
				PCDH15						UCN2
				PCDH8						UGT2B15
				PCDHGA1						UGT3A2
				PCDHGA10						UMODL1
				PCDHGA11						UNC45A
				PCDHGA12						UNC45B
				PCDHGA2						UPF2
				PCDHGA3						UQCRH
				PCDHGA4						USH2A
				PCDHGA5						USP11
				PCDHGA6						USP26
				PCDHGA7						USP27X
				PCDHGA8						USP40
				PCDHGA9						VASH2
				PCDHGB1						VAX2
				PCDHGB2						VBP1
				PCDHGB3						VCPIP1
				PCDHGB4						VEGFA
				PCDHGB6						VNN1
				PCDHGB7						VPS11
				PCDHGC3						VPS13D
				PCDHGC4						VPS53
				PCDHGC5						VSIG4
				PCF11						WBP4
				PCNXL2						WBSCR17
				PCNXL4						WDHD1
				PCSK4						WDR34
				PDCD7						WDR38
				PDE1C						WDR52
				PDF						WDR7
				PDHA2						WDR72
				PDHX						WFDC6
				PDIA5						WISP3
				PDZD3						WNT3A
				PDZD8						XDH
				PEAK1						XKRX
				PER3						YPEL2
				PEX11G						ZBED3
				PFKP						ZBED5
				PGBD3						ZBED6
				PGLYRP3						ZBTB1
				PGPEP1L						ZBTB33
				PHACTR4						ZBTB34
				PHF11						ZBTB42
				PHF20						ZBTB8B
				PHF20L1						ZCWPW2
				PHF23						ZDHHC19
				PHKA2						ZDHHC20
				PHKG2						ZDHHC23
				PHLDB1						ZDHHC4
				PHPT1						ZFAND2A
				PI4K2A						ZFP69
				PI4KA						ZFYVE21
				PIEZO2						ZHX1
				PIGL						ZMYM3
				PIGQ						ZNF174
				PIGX						ZNF2
				PIH1D2						ZNF213
				PIK3C2B						ZNF22
				PIK3CD						ZNF248
				PINK1						ZNF280B
				PINK1-AS						ZNF280D
				PINLYP						ZNF296
				PITPNM3						ZNF318
				PITRM1						ZNF354B
				PITRM1-AS1						ZNF365
				PKD1L1						ZNF367
				PKD1L2						ZNF382
				PKHD1						ZNF420
				PLA2G15						ZNF442
				PLA2G4B						ZNF469
				PLCG1						ZNF487
				PLCH2						ZNF502
				PLCL1						ZNF512B
				PLCXD1						ZNF516
				PLEC						ZNF544
				PLEKHA5						ZNF582
				PLEKHN1						ZNF583
				PLG						ZNF585A
				PLIN4						ZNF619
				PNPLA7						ZNF674
				PODNL1						ZNF71
				PODXL						ZNF740
				POGZ						ZNF75A
				POLB						ZNF765
				POLI						ZNF784
				POLN						ZNF850
				POMGNT2						ZNF865
				PPFIA3						ZNHIT6
				PPFIBP2						ZPBP2
				PPIHP1						ZSCAN32
				PPM1A						ZXDB
				PPP1R12C
				PPP1R17
				PPP1R2P4
				PPP1R32
				PPP1R35
				PPP2R3A
				PPP4R4
				PPRC1
				PRAME
				PRB4
				PRCD
				PRDM14
				PREB
				PRED60
				PREX2
				PRG4
				PRKCDBP
				PRKCSH
				PROB1
				PROK1
				PRPF40B
				PRPF4B
				PRR4
				PRRC2A
				PRRT4
				PRSS53
				PRUNE2
				PSAP
				PSD2
				PSKH1
				PSMB10
				PSMB4
				PSMD1
				PSMD5
				PSMD8
				PSMD9
				PTCD1
				PTCRA
				PTEN
				PTP4A2P1
				PTPN13
				PTPRCAP
				PTPRZ1
				PTRH1
				PUS3
				PVRL3
				PVRL3-AS1
				PXDNL
				PYCR1
				PYROXD2
				R3HCC1L
				RAB11FIP1
				RAB37
				RABL6
				RAET1E
				RAET1E-AS1
				RALGAPA2
				RANBP3
				RASGRP2
				RAVER2
				RBBP5
				RBBP8NL
				RBFA
				RBL1
				RBL2
				RBM12B
				RBM14-RBM4
				RBM23
				RBM4
				RBM46
				RBP5
				RC3H2
				RCBTB1
				RCE1
				RECQL4
				RECQL5
				REPS1
				RETNLB
				RFX8
				RFXANK
				RGAG1
				RGS9
				RGSL1
				RHD
				RHOF
				RIF1
				RIN2
				RLF
				RN7SKP197
				RN7SKP215
				RN7SL109P
				RN7SL114P
				RN7SL125P
				RN7SL129P
				RN7SL268P
				RN7SL48P
				RN7SL490P
				RNA5SP393
				RNA5SP440
				RNF133
				RNF148
				RNF19B
				RNF208
				RNF213
				RNF215
				RNF219
				RNF219-AS1
				RNF222
				RNF224
				RNF26
				RNF40
				RNPEP
				RNU1-123P
				RNU6-1036P
				RNU6-1215P
				RNU6-1240P
				RNU6-1309P
				RNU6-1324P
				RNU6-646P
				RNU6-682P
				RNU6-767P
				RNU6-810P
				RNU6-882P
				RNU6-899P
				RNU7-154P
				RNU7-199P
				RNU7-63P
				RP1
				RP1-122O8.7
				RP1-12G14.5
				RP1-223E5.4
				RP1-309K20.6
				RP11-100M12.3
				RP11-1035H13.2
				RP11-104H15.7
				RP11-1081L13.4
				RP11-108K3.1
				RP11-10N23.4
				RP11-126K1.2
				RP11-129J12.2
				RP11-1376P16.2
				RP11-144L1.4
				RP11-147N17.1
				RP11-152P17.2
				RP11-155D18.12
				RP11-155D18.14
				RP11-155O18.6
				RP11-157I4.4
				RP11-157P1.5
				RP11-162P23.2
				RP11-169K16.4
				RP11-173M11.2
				RP11-174O3.3
				RP11-193H5.1
				RP11-196G11.1
				RP11-19P22.8
				RP11-203B9.4
				RP11-208N14.4
				RP11-20G6.3
				RP11-216L13.17
				RP11-216L13.18
				RP11-216L13.19
				RP11-23P13.4
				RP11-244K5.8
				RP11-247C2.2
				RP11-24C3.2
				RP11-252E2.1
				RP11-256I23.2
				RP11-257P3.3
				RP11-259P20.1
				RP11-265N6.2
				RP11-273B20.1
				RP11-276H1.3
				RP11-27I1.6
				RP11-27K13.3
				RP11-286N22.8
				RP11-290I21.2
				RP11-292D4.2
				RP11-293P20.2
				RP11-293P20.4
				RP11-315D16.2
				RP11-315I20.3
				RP11-334E6.10
				RP11-338K17.8
				RP11-338L22.3
				RP11-343C2.11
				RP11-343C2.12
				RP11-345P4.6
				RP11-345P4.7
				RP11-34F13.3
				RP11-352G18.2
				RP11-35G9.3
				RP11-35G9.5
				RP11-361L15.4
				RP11-379F4.4
				RP11-382A20.4
				RP11-386M24.9
				RP11-390D11.1
				RP11-399J13.3
				RP11-400F19.8
				RP11-401L13.5
				RP11-428C19.4
				RP11-432B6.3
				RP11-438J1.1
				RP11-445F6.2
				RP11-44K6.2
				RP11-44K6.3
				RP11-44K6.4
				RP11-463C8.4
				RP11-465K1.2
				RP11-465N4.4
				RP11-493E12.1
				RP11-498C9.13
				RP11-49I11.1
				RP11-500M8.7
				RP11-505E24.2
				RP11-507M3.1
				RP11-517C16.2
				RP11-517O13.1
				RP11-523O18.7
				RP11-529H2.2
				RP11-54O7.11
				RP11-552F3.9
				RP11-561E1.1
				RP11-564A8.4
				RP11-564A8.8
				RP11-565P22.6
				RP11-574K11.31
				RP11-59N23.1
				RP11-603J24.17
				RP11-603J24.9
				RP11-613M10.9
				RP11-614O9.1
				RP11-618G20.1
				RP11-624C23.1
				RP11-634B7.4
				RP11-654A16.3
				RP11-66N24.4
				RP11-67A1.2
				RP11-680F20.9
				RP11-680F8.3
				RP11-68I3.10
				RP11-68I3.2
				RP11-68L1.2
				RP11-693N9.2
				RP11-6O2.4
				RP11-703H8.9
				RP11-706C16.7
				RP11-708H21.4
				RP11-709D24.5
				RP11-715F3.1
				RP11-715F3.2
				RP11-715J22.6
				RP11-73M18.2
				RP11-742B18.1
				RP11-753H16.3
				RP11-753H16.5
				RP11-758P17.2
				RP11-758P17.3
				RP11-75N4.2
				RP11-762I7.5
				RP11-768F21.1
				RP11-783K16.10
				RP11-783K16.14
				RP11-795F19.5
				RP11-802E16.3
				RP11-829H16.3
				RP11-831H9.11
				RP11-864I4.3
				RP11-867G23.8
				RP11-867O8.5
				RP11-87C12.2
				RP11-887P2.5
				RP11-894P9.1
				RP11-93B14.5
				RP11-944L7.4
				RP11-944L7.5
				RP11-961A15.1
				RP11-96D1.7
				RP11-99J16__A.2
				RP13-578N3.3
				RP13-582O9.5
				RP1L1
				RP3-436N22.3
				RP3-467L1.4
				RP3-511B24.6
				RP4-555L14.4
				RP4-576H24.2
				RP4-576H24.4
				RP4-620F22.2
				RP4-635E18.7
				RP4-665N4.4
				RP4-713A8.1
				RP4-753P9.3
				RP4-758J18.10
				RP4-758J18.7
				RP5-1042K10.13
				RP5-1103G7.4
				RP5-1113E3.3
				RP5-1139B12.2
				RP5-1139B12.3
				RP5-837M10.4
				RPH3A
				RPL13A
				RPL14
				RPL17P11
				RPL21P121
				RPL21P135
				RPL37AP1
				RPL39P38
				RPL7AP65
				RPL7P3
				RPN2
				RPS11
				RPS11P6
				RPS29P12
				RPS6KA2
				RPS6KB2
				RPTN
				RREB1
				RSC1A1
				RSPH6A
				RTFDC1
				RTN4
				RTN4RL1
				RTP1
				RXFP3
				SAC3D1
				SAP30L-AS1
				SARM1
				SARNP
				SARS2
				SART1
				SASH3
				SBNO2
				SCARB2
				SCARNA9
				SCGB1D2
				SCML1
				SCNM1
				SCPEP1
				SCRIB
				SCUBE1
				SDF4
				SDK1
				SEC1P
				SEC22A
				SEMA3A
				SEMA4B
				SEMG1
				SEMG2
				SERPINA10
				SERPINB10
				SERPINB11
				SERPINB2
				SERPIND1
				SETDB2
				SFPQ
				SFXN2
				SFXN4
				SGMS1
				SGSH
				SH2D4A
				SH3BGR
				SH3BP1
				SH3D19
				SH3D21
				SH3PXD2B
				SH3RF3
				SHANK2
				SHC2
				SHPRH
				SHROOM2
				SHROOM4
				SIGLEC15
				SIK1
				SIRPD
				SIRT2
				SIRT5
				SKAP2
				SKOR1
				SLC15A5
				SLC1A6
				SLC22A14
				SLC22A18AS
				SLC23A1
				SLC23A3
				SLC25A34
				SLC25A45
				SLC26A10
				SLC26A11
				SLC26A3
				SLC26A5
				SLC26A6
				SLC26A7
				SLC26A9
				SLC29A2
				SLC2A11
				SLC2A5
				SLC2A7
				SLC30A2
				SLC34A3
				SLC35E1
				SLC35E2B
				SLC38A6
				SLC3A1
				SLC44A3
				SLC45A4
				SLC46A1
				SLC47A2
				SLC5A2
				SLC6A9
				SLC7A7
				SLC9A5
				SLC9B2
				SLC9C2
				SLCO4A1
				SMARCD1
				SMC4
				SMC6
				SMCR8
				SMG1
				SMG6
				SMIM3
				SMIM5
				SMPDL3B
				SNAP29
				SNAPC4
				SNN
				SNORA1
				SNORA25
				SNORA40
				SNORA57
				SNORD35B
				SNORD5
				snoU13
				SNX13
				SNX15
				SNX19
				SNX29
				SON
				SOX12
				SPACA1
				SPAG17
				SPATA16
				SPATA3
				SPATA3-AS1
				SPATA6L
				SPEG
				SPEM1
				SPG11
				SPI1
				SPPL2C
				SPRED3
				SPRTN
				SPTA1
				SPTAN1
				SPTBN2
				SPTBN5
				SRPK3
				SRR
				SRRM5
				SS18L1
				SSH2
				SSUH2
				ST3GAL3
				ST3GAL6
				STARD10
				STARD3
				STARD8
				STARD9
				STAU2
				STAU2-AS1
				STIM1
				STK10
				STK11IP
				STRN3
				STX16
				STX16-NPEPL1
				STX3
				STXBP3
				SUGP2
				SULT1B1
				SUMO2P10
				SUN3
				SUPT6H
				SUV420H2
				SVOPL
				SYNE1
				SYNE2
				SYNE4
				SYNM
				SYT3
				SYTL3
				SYVN1
				T
				TAB1
				TAC3
				TAF1C
				TAF1D
				TAF7L
				TAMM41
				TAOK2
				TAPBPL
				TARBP1
				TAS2R14
				TAS2R30
				TAS2R40
				TAS2R7
				TAS2R8
				TAS2R9
				TATDN2
				TBC1D19
				TBC1D24
				TBC1D8B
				TBC1D9B
				TBCD
				TCAP
				TCHHL1
				TCIRG1
				TCTN1
				TCTN2
				TEC
				TECTA
				TEFM
				TEKT2
				TEKT5
				TEN1-CDK3
				TESK2
				TEX14
				TEX15
				TEX2
				TEX264
				TEX28
				TEX40
				TFEC
				TFF2
				TFF3
				TFP1
				TFPT
				TG
				TGFB1
				TGIF1
				TGM5
				TGM6
				TGM7
				THADA
				THAP1
				THBS1
				THRAP3
				THSD7A
				THYN1
[truncated: 248 more rows]

## Sheet: Supp T5 Up&DownDEG
Supplementary Table 5 Gene list report on the 918 up-regulated and 278 down-regulated (0.1 ≤ Log2FC ≤ 0.1) sequences in the aggressive Lidia breed.
Expression	Gene Symbol	Locus	log2 (fold change)	q value		Expression	Gene Symbol	Locus	log2 (fold change)	q value
Up-Regulated						Down-Regulated
Up-regulated	GSTA3	23:25182279-25204322	4.65647	0.00142519		Down-Regulated	CBLN2	24:5330903-5339295	-0.38202	0.0392979
Up-regulated	GSTA2	23:25074937-25088616	3.89531	0.0201977		Down-Regulated	STMN1	2:127152812-127183806	-0.386246	0.0454174
Up-regulated	SAA3	29:26414389-26418145	3.74422	0.0427334		Down-Regulated	SLC17A7	18:55889116-55900355	-0.388971	0.0491816
Up-regulated	SIX2	11:27425618-27429295	3.51303	0.00588568		Down-Regulated	NRN1	23:48986029-48994863	-0.391225	0.0464174
Up-regulated	SLC5A5	7:5262908-5273072	3.51045	0.00142519		Down-Regulated	TUBB3	18:14708939-14717352	-0.39123	0.0407369
Up-regulated	FOXD2	3:98832724-98834185	3.48363	0.00685668		Down-Regulated	BCL2L1	13:61220110-61271367	-0.391974	0.0427334
Up-regulated	KRT19	19:41731624-41735635	3.33831	0.00142519		Down-Regulated	RGS4	3:6290851-6298224	-0.393269	0.034074
Up-regulated	AGMO	4:23549706-23947179	3.27453	0.0103614		Down-Regulated	CLIP1	17:52998850-53115871	-0.393882	0.0408909
Up-regulated	SLC13A4	4:99483643-99526129	3.17991	0.00142519		Down-Regulated	HPCAL1	11:87213287-87330722	-0.395688	0.0362223
Up-regulated	MDFI	23:15457458-15474705	3.17262	0.00142519		Down-Regulated	KALRN	1:68647205-68942661	-0.399961	0.0389395
Up-regulated	CYP1B1	11:20470964-20476592	3.14901	0.00142519		Down-Regulated	CDH13	18:9350019-10154230	-0.402318	0.0362223
Up-regulated	THSD4	10:18399008-18628833	3.11368	0.00142519		Down-Regulated	ENSBTAG00000052184	10:22194382-22194861	-0.402474	0.0408909
Up-regulated	SLC22A1	9:96308484-96346187	3.08786	0.00142519		Down-Regulated	PCSK2	13:37505783-37745694	-0.404081	0.0368155
Up-regulated	TFAP2B	23:23375184-23406742	3.06515	0.00588568		Down-Regulated	CLVS2	9:28261740-28338600	-0.404945	0.049638
Up-regulated	DSP	23:47824434-47868337	3.05809	0.00142519		Down-Regulated	BAIAP2	19:51578605-51642239	-0.404955	0.0312401
Up-regulated	ENSBTAG00000049936	4:77210121-77215166	2.90046	0.049638		Down-Regulated	ERC2	22:44539153-45518463	-0.40685	0.0487631
Up-regulated	OGN	8:83951573-84246783	2.8269	0.00142519		Down-Regulated	EFR3B	11:74126882-74224519	-0.408798	0.0250858
Up-regulated	BNC2	8:27468467-27944404	2.8207	0.00142519		Down-Regulated	ENPP5	23:19405348-19415720	-0.412435	0.033428
Up-regulated	PDE6A	7:61195050-61269840	2.71584	0.00142519		Down-Regulated	KIT	6:70166691-70254044	-0.413455	0.0427334
Up-regulated	WFIKKN2	19:35907558-35913414	2.68766	0.00142519		Down-Regulated	TUBB2A	23:50525011-50528874	-0.414384	0.0356928
Up-regulated	CAPN6	X:59413795-59439573	2.66991	0.00142519		Down-Regulated	ACTN1	10:80672882-80775228	-0.417542	0.0396505
Up-regulated	ALDH1A2	10:52214464-52340304	2.6671	0.00142519		Down-Regulated	ZDHHC22	10:88330012-88338164	-0.417738	0.0195776
Up-regulated	C7	20:33535936-33593157	2.65528	0.00142519		Down-Regulated	GABRA3	X:34602112-34842545	-0.41956	0.0423439
Up-regulated	DMGDH	10:10026068-10142758	2.62096	0.00376366		Down-Regulated	HSPH1	12:29796158-29819628	-0.421343	0.0195776
Up-regulated	POSTN	12:24218975-24254116	2.59817	0.00142519		Down-Regulated	LDHA	29:26290892-26301350	-0.422718	0.0427334
Up-regulated	ENSBTAG00000048984	19:33985786-33992956	2.58792	0.00142519		Down-Regulated	SEZ6	19:20320601-20368883	-0.423433	0.0285268
Up-regulated	IFI47	7:40459454-40475731	2.58565	0.0132848		Down-Regulated	EPHA4	2:109525496-109678039	-0.424481	0.0414036
Up-regulated	SLC16A12	26:11104542-11177185	2.54802	0.00142519		Down-Regulated	LARGE1	5:71806169-72364695	-0.424604	0.0195776
Up-regulated	OSR1	11:79405643-79413111	2.52303	0.00142519		Down-Regulated	NSG2	20:5750257-5822147	-0.424817	0.0224952
Up-regulated	TMEM119	17:64327825-64334251	2.52212	0.00142519		Down-Regulated	MAGI1	22:35758130-36020214	-0.425225	0.0423439
Up-regulated	MDFIC2	22:31285295-31402063	2.49662	0.00142519		Down-Regulated	ENSBTAG00000052221,ZNF239	28:45651500-45663422	-0.425871	0.0468132
Up-regulated	KLK10	18:56989035-56995008	2.4789	0.00142519		Down-Regulated	LINGO1	21:32764173-32782312	-0.426711	0.0182725
Up-regulated	SLC22A8	29:41302544-41323004	2.45091	0.00142519		Down-Regulated	PANX1	29:614966-671409	-0.427383	0.0374053
Up-regulated	CRABP1	21:30733396-30740592	2.44814	0.00142519		Down-Regulated	PGM2L1	15:53707095-53759583	-0.427488	0.0468132
Up-regulated	DPP4	2:34382574-34466656	2.4263	0.00142519		Down-Regulated	P2RX5	19:24368860-24384507	-0.429232	0.0162316
Up-regulated	AOX1	2:89102212-89173911	2.41718	0.00142519		Down-Regulated	MLLT11	3:19721036-19726107	-0.430448	0.0148234
Up-regulated	TBX18	9:64661524-64689941	2.39689	0.00142519		Down-Regulated	SLIT2	6:39779894-40182890	-0.432885	0.0407369
Up-regulated	ALX3	3:33360535-33370572	2.39171	0.00142519		Down-Regulated	SYT4	24:12650268-12660064	-0.433796	0.0182725
Up-regulated	WNT6	2:106822086-106835094	2.3839	0.00142519		Down-Regulated	HIF1A	10:73836333-73881299	-0.434993	0.0218809
Up-regulated	MFAP5	5:101190159-101203715	2.38069	0.00142519		Down-Regulated	SLC30A5	20:10532185-10564537	-0.437694	0.0301105
Up-regulated	SLC26A2	7:61294680-61300835	2.37678	0.00142519		Down-Regulated	ROBO2	1:24870587-25065331	-0.439796	0.0273847
Up-regulated	PI16	23:10860918-10873149	2.37511	0.00142519		Down-Regulated	GABRG2	7:73772452-73899292	-0.441525	0.0312401
Up-regulated	PPL	25:3948863-3996463	2.37474	0.00142519		Down-Regulated	DPF1	18:48026991-48039998	-0.443691	0.0290431
Up-regulated	GPRC5A	5:96960381-96980220	2.36859	0.00142519		Down-Regulated	SACS	12:34588235-34668349	-0.444188	0.0195776
Up-regulated	NKX2-8	21:46767483-46769486	2.35558	0.0244047		Down-Regulated	BTBD10	15:39210341-39285703	-0.444918	0.0214442
Up-regulated	FZD2	19:44328505-44330388	2.34643	0.00142519		Down-Regulated	YWHAZ	14:63393854-63427371	-0.447001	0.0168274
Up-regulated	ZIC4	1:120907815-120916227	2.34472	0.00142519		Down-Regulated	RAB3B	3:94334016-94401951	-0.447243	0.0389395
Up-regulated	CRABP2	3:14124442-14130828	2.30757	0.00142519		Down-Regulated	PNMA8A	18:53647295-53651181	-0.447379	0.0273847
Up-regulated	IGF2	29:49394906-49422468	2.25136	0.00142519		Down-Regulated	KCNB1	13:77465720-77576217	-0.449106	0.0263208
Up-regulated	GFRA3	7:49676537-49695901	2.24957	0.00142519		Down-Regulated	AK5	3:67098541-67357363	-0.449528	0.0162316
Up-regulated	ZIC1	1:120897287-120900384	2.23323	0.00142519		Down-Regulated	LRATD1	11:83673038-83676241	-0.449786	0.0231984
Up-regulated	ARHGAP28	24:39834618-39935989	2.22966	0.00142519		Down-Regulated	NEUROD2	19:39984691-39988816	-0.452266	0.0132848
Up-regulated	ITIH2	13:16140330-16172586	2.20991	0.0162316		Down-Regulated	GALNT9	17:44853886-44968139	-0.452492	0.0214442
Up-regulated	SPC24	7:15587513-15594237	2.20328	0.00142519		Down-Regulated	SYNPR	22:37781490-38082210	-0.45269	0.00863803
Up-regulated	STEAP1	4:74355341-74368429	2.1946	0.00142519		Down-Regulated	KLHL29	11:75240501-75572709	-0.453834	0.049638
Up-regulated	ANXA8L1	28:41953893-41970260	2.17596	0.0208273		Down-Regulated	DNAJC3	12:73095335-73160534	-0.454383	0.0442522
Up-regulated	DSG2	24:25603583-25654023	2.16873	0.00142519		Down-Regulated	PTPRN	2:107236823-107256280	-0.455501	0.00776103
Up-regulated	COL1A2	4:11776553-11812997	2.16823	0.00142519		Down-Regulated	SEL1L3	6:45244639-45352956	-0.456127	0.0356928
Up-regulated	EFEMP1	11:38484911-38554752	2.14312	0.00142519		Down-Regulated	RCAN1	1:882080-1002223	-0.459641	0.0148234
Up-regulated	COL1A1	19:36457657-36474513	2.13979	0.00142519		Down-Regulated	MCHR1	5:111989017-111993080	-0.463418	0.049638
Up-regulated	HSD17B6	5:56674171-56696104	2.13776	0.0195776		Down-Regulated	PARM1	6:89847731-89973563	-0.463642	0.0356928
Up-regulated	ENSBTAG00000050311	3:119733371-119736703	2.12898	0.00863803		Down-Regulated	PLPPR4	3:43921626-43976646	-0.464593	0.00863803
Up-regulated	SEMA3B	22:50084780-50093377	2.11731	0.00142519		Down-Regulated	RUBCNL	12:16369991-16408879	-0.465697	0.0352583
Up-regulated	ENSBTAG00000051030	3:86053817-86085708	2.11175	0.00142519		Down-Regulated	LTN1	1:7183912-7240822	-0.47097	0.0458992
Up-regulated	ALDH1A3	21:5629151-5670937	2.09889	0.00142519		Down-Regulated	PSEN1	10:84619689-84686874	-0.47286	0.0148234
Up-regulated	APLNR	15:80445006-80448574	2.06291	0.00142519		Down-Regulated	GFRA2	8:68994964-69102515	-0.474317	0.0268159
Up-regulated	BMP5	23:4470531-4614742	2.03623	0.00142519		Down-Regulated	CDH7	24:10779991-10928376	-0.476576	0.0458992
Up-regulated	AEBP1	4:77200839-77209981	2.02924	0.00142519		Down-Regulated	TUBA1B	5:30699219-30703581	-0.478196	0.0111188
Up-regulated	STAR	27:33312971-33320397	2.02598	0.00142519		Down-Regulated	PSD3	27:38533612-38950549	-0.478274	0.0312401
Up-regulated	PEBP4	8:70019048-70244688	2.008	0.00142519		Down-Regulated	RGS14	7:38857588-38872628	-0.482492	0.0218809
Up-regulated	TWIST1	4:27817879-27819874	2.00277	0.00142519		Down-Regulated	SYT17	25:16711128-16799832	-0.482849	0.0111188
Up-regulated	ALX1	5:14916905-14939215	1.99407	0.00376366		Down-Regulated	GRAMD1B	15:34027051-34225316	-0.484245	0.0168274
Up-regulated	FN1	2:103361565-103431472	1.97414	0.00142519		Down-Regulated	SLC24A2	8:24532715-24812024	-0.48772	0.0301105
Up-regulated	FRZB	2:13693337-13730072	1.9455	0.00142519		Down-Regulated	MGAT5	2:62784835-63181459	-0.4886	0.0396505
Up-regulated	GLI2	2:72712260-72753189	1.93754	0.00142519		Down-Regulated	PLEKHG5	16:46873182-46904877	-0.488709	0.0132848
Up-regulated	VIM	13:31653815-31661745	1.9349	0.00142519		Down-Regulated	PDE4D	20:20014954-20315593	-0.489264	0.0250858
Up-regulated	MS4A8	29:37057598-37073704	1.92046	0.0487631		Down-Regulated	INKA2	3:31565398-31578746	-0.491531	0.0111188
Up-regulated	VCAM1	3:42553487-42576599	1.90896	0.00142519		Down-Regulated	MCTP1	7:94029770-94398651	-0.49284	0.0389395
Up-regulated	CCN3	14:44848526-44856903	1.88045	0.00142519		Down-Regulated	PVR	18:52421183-52440074	-0.492991	0.0118874
Up-regulated	ENSBTAG00000052785	20:8174682-8179622	1.86791	0.0268159		Down-Regulated	ARHGEF3	22:44017421-44330646	-0.493044	0.0125929
Up-regulated	DCN	5:21014375-21053400	1.85785	0.00142519		Down-Regulated	SNCA	6:34853387-35000312	-0.494088	0.0208273
Up-regulated	BMP6	23:47503384-47662574	1.82423	0.00142519		Down-Regulated	MAPK6	10:58334674-58366916	-0.495262	0.00776103
Up-regulated	COL6A1	1:145668948-145687210	1.8221	0.00142519		Down-Regulated	COL4A1	12:84863916-84995777	-0.49627	0.0103614
Up-regulated	ENSBTAG00000040367	2:92575446-92576061	1.81271	0.00270036		Down-Regulated	LY75	2:36454503-36545934	-0.496759	0.0472049
Up-regulated	ENSBTAG00000054337	1:20436468-20583230	1.81111	0.0323457		Down-Regulated	SCN3A	2:31103230-31183473	-0.502446	0.0190534
Up-regulated	RFX2	7:18305238-18398128	1.79748	0.00142519		Down-Regulated	LONRF3	X:3392333-3446077	-0.505953	0.0396505
Up-regulated	CDH1	18:36046664-36119368	1.78635	0.00142519		Down-Regulated	RASSF5	16:4293881-4367194	-0.506316	0.0118874
Up-regulated	SPON2	6:117253086-117256856	1.77717	0.00376366		Down-Regulated	FABP3	2:122285619-122294666	-0.50715	0.00376366
Up-regulated	SLCO2A1	1:135336539-135423996	1.77355	0.00142519		Down-Regulated	RIMBP2	17:46406766-46715519	-0.507676	0.00685668
Up-regulated	ENSBTAG00000047319	21:67884901-67885504	1.77163	0.00142519		Down-Regulated	ARHGAP31	1:64083126-64203306	-0.508361	0.0224952
Up-regulated	ENSBTAG00000053911	9:14662144-14662321	1.76999	0.0273847		Down-Regulated	DNAJA1	8:74790615-74800322	-0.51079	0.0224952
Up-regulated	CFI	6:15613507-15664735	1.76766	0.00142519		Down-Regulated	CHGB	13:48069186-48084157	-0.510895	0.00142519
Up-regulated	MMP14	10:21967556-21978162	1.74787	0.00142519		Down-Regulated	EGR4	11:11158417-11161386	-0.513143	0.0362223
Up-regulated	CD248	29:44370001-44372646	1.73013	0.00142519		Down-Regulated	ARHGAP26	7:53810967-54280637	-0.513577	0.0125929
Up-regulated	NOTUM	19:50931391-50942268	1.71539	0.00142519		Down-Regulated	SYNJ2	9:94544472-94653549	-0.516329	0.0118874
Up-regulated	ENSBTAG00000016148,ENSBTAG00000055064	11:105861435-105869980	1.71484	0.0195776		Down-Regulated	SLC29A3	28:27453538-27499274	-0.517237	0.0442522
Up-regulated	SOX21	12:69202955-69203789	1.71283	0.00142519		Down-Regulated	PDP1	14:70358933-70367406	-0.517632	0.00270036
Up-regulated	OTOS	3:119672383-119673856	1.708	0.00142519		Down-Regulated	C1D	11:66493583-66514419	-0.518027	0.0111188
Up-regulated	QPRT	25:26490746-26506201	1.70604	0.00142519		Down-Regulated	JAZF1	4:67992970-68321145	-0.525431	0.0384683
Up-regulated	COL12A1	9:14663441-14776366	1.68555	0.00142519		Down-Regulated	PAQR8	23:24783270-24826623	-0.525461	0.00270036
Up-regulated	ALDH1A1	8:49053227-49106706	1.68521	0.00142519		Down-Regulated	GRIN2A	25:8496961-8687352	-0.526784	0.0168274
Up-regulated	HBB	15:48362235-48363996	1.68351	0.00142519		Down-Regulated	FLVCR1	16:70675516-70703889	-0.527968	0.0168274
Up-regulated	ROR2	8:85905345-86141520	1.67969	0.00142519		Down-Regulated	RASAL1	17:61125493-61163613	-0.528563	0.00953782
Up-regulated	ENSBTAG00000050282	1:120316762-120346677	1.6782	0.0237937		Down-Regulated	RELN	4:44653831-45211015	-0.528996	0.0125929
Up-regulated	ZIC2	12:76738407-76742911	1.66824	0.00142519		Down-Regulated	HECTD2	26:13028065-13101803	-0.529049	0.0118874
Up-regulated	TMEM37	2:71236195-71242268	1.66251	0.00376366		Down-Regulated	ADPRH	1:64334744-64377235	-0.531638	0.0132848
Up-regulated	RAB7B	16:3728987-3757499	1.65625	0.00142519		Down-Regulated	SLITRK1	12:58782891-58784982	-0.534118	0.00588568
Up-regulated	OTOR	13:10585741-10589026	1.65576	0.00142519		Down-Regulated	SCG2	2:111768889-111774486	-0.535008	0.00142519
Up-regulated	PERP	9:75912272-75926756	1.64736	0.00142519		Down-Regulated	MYCL	3:106185439-106192263	-0.536093	0.0487631
Up-regulated	CPXM1	13:52381586-52390072	1.62313	0.00142519		Down-Regulated	SDHC	3:8177616-8208058	-0.536873	0.0168274
Up-regulated	TSPAN1	3:99895906-99901044	1.62074	0.0250858		Down-Regulated	SMPD3	18:35723888-35805738	-0.537565	0.0141435
Up-regulated	COL8A2	3:109696708-109721078	1.61876	0.00142519		Down-Regulated	XBP1	17:68052595-68056965	-0.538929	0.0125929
Up-regulated	ADAMTS7	21:30312314-30461318	1.61457	0.0201977		Down-Regulated	CCKBR	15:46765293-46776272	-0.540994	0.00142519
Up-regulated	COL2A1	5:32283179-32313172	1.61208	0.00142519		Down-Regulated	PAK3	X:59266324-59390168	-0.543486	0.0250858
Up-regulated	ENSBTAG00000053822	25:1972053-1973328	1.60831	0.0472049		Down-Regulated	TAFA2	5:51752421-51924620	-0.543624	0.0389395
Up-regulated	C2CD4D	3:18945337-18946378	1.60395	0.0468132		Down-Regulated	IGSF3	3:26574397-26704608	-0.543856	0.00588568
Up-regulated	CXCL12	28:45022355-45051627	1.60358	0.00142519		Down-Regulated	OPRK1	14:21713330-21737924	-0.545706	0.0442522
Up-regulated	EPPK1	14:940688-955681	1.56589	0.00142519		Down-Regulated	ITPKA	10:36918793-36927140	-0.545773	0.00588568
Up-regulated	PROS1	1:38203312-38267163	1.55944	0.00142519		Down-Regulated	CAMK1G	16:73713242-73744243	-0.549543	0.00142519
Up-regulated	KANK2	7:15601584-15628102	1.55708	0.00142519		Down-Regulated	NUDT21	18:24184905-24199512	-0.549612	0.0190534
Up-regulated	GULP1	2:7839123-7933339	1.54944	0.00142519		Down-Regulated	CDH12	20:51049216-51567420	-0.55119	0.0237937
Up-regulated	NGFR	19:37093180-37112123	1.54087	0.00142519		Down-Regulated	WSCD2	17:64605374-64658202	-0.551779	0.0162316
Up-regulated	DAB2	20:35003820-35062931	1.54046	0.00142519		Down-Regulated	CRISPLD2	18:10980200-11046041	-0.551868	0.0312401
Up-regulated	FCER2	7:16531762-16544273	1.53941	0.00142519		Down-Regulated	SYT6	3:29231273-29297466	-0.55287	0.0396505
Up-regulated	THBD	13:41849504-41854998	1.53881	0.00142519		Down-Regulated	SLC2A13	5:40812847-41331737	-0.554272	0.0268159
Up-regulated	SMIM1	16:49286555-49290320	1.53796	0.00142519		Down-Regulated	SCN3B	15:34227875-34254186	-0.555091	0.00142519
Up-regulated	MFAP2	2:135611506-135616267	1.52992	0.00142519		Down-Regulated	ZNF189	8:91125258-91131042	-0.555957	0.0195776
Up-regulated	KLF5	12:47799471-47818754	1.52375	0.00142519		Down-Regulated	GDA	8:48359126-48483138	-0.557285	0.00376366
Up-regulated	ATP6V0C,ENSBTAG00000055294	8:17434136-17435288	1.51703	0.00142519		Down-Regulated	ZNF436	2:129478392-129483457	-0.559372	0.0231984
Up-regulated	CHST9	24:29688811-29966256	1.51308	0.00270036		Down-Regulated	ELAVL2	8:20303379-20443479	-0.561645	0.0168274
Up-regulated	MSX2	20:6444183-6449312	1.51069	0.00776103		Down-Regulated	EFNA3	3:15512372-15521191	-0.562443	0.00376366
Up-regulated	FGFRL1	6:117346406-117358800	1.51052	0.00142519		Down-Regulated	NXPE3	1:46114975-46166455	-0.562561	0.0103614
Up-regulated	ENSBTAG00000049125	14:1348152-1350911	1.50034	0.00142519		Down-Regulated	RAB3C	20:20440180-20735999	-0.563611	0.00270036
Up-regulated	GLI1	5:55992685-56003064	1.48172	0.00142519		Down-Regulated	ZSCAN31	23:30377189-30379817	-0.574158	0.0290431
Up-regulated	PLEKHG6	5:104037215-104055041	1.48104	0.00863803		Down-Regulated	LRFN2	23:14301054-14502729	-0.57457	0.0125929
Up-regulated	COL3A1	2:7375288-7414912	1.48057	0.00142519		Down-Regulated	GPR22	4:48508185-48511734	-0.574904	0.00953782
Up-regulated	EMP3	18:55038413-55042752	1.47752	0.00142519		Down-Regulated	GRASP	5:27865699-27873793	-0.578665	0.00142519
Up-regulated	NKD1	18:18940442-19034788	1.473	0.00142519		Down-Regulated	OTOF	11:73006438-73094548	-0.584396	0.00142519
Up-regulated	EFNB1	X:81627752-81648094	1.47093	0.00142519		Down-Regulated	F2R	10:7945903-7963558	-0.585123	0.00486242
Up-regulated	F10	12:86499760-86514706	1.46909	0.00142519		Down-Regulated	TACC1	27:33879870-34006043	-0.59203	0.00376366
Up-regulated	P2RY2	15:52718506-52725072	1.46752	0.0168274		Down-Regulated	NOCT	17:18582255-18600421	-0.594724	0.00486242
Up-regulated	CASQ2	3:27540535-27611173	1.46718	0.00142519		Down-Regulated	ENSBTAG00000030593	1:153335375-153543136	-0.596626	0.00863803
Up-regulated	ENSBTAG00000051840	15:15179653-15192151	1.44586	0.00142519		Down-Regulated	SLC7A8	10:21683778-21737239	-0.597122	0.00142519
Up-regulated	ITGB4	19:55840137-55872606	1.43996	0.00142519		Down-Regulated	PER2	3:117558884-117599971	-0.599145	0.00776103
Up-regulated	LRRC17	4:44146959-44363428	1.43623	0.00142519		Down-Regulated	USP53	6:6014819-6054142	-0.600738	0.00863803
Up-regulated	TWIST2	3:118051374-118103633	1.43563	0.0162316		Down-Regulated	GAD2	13:26665422-26728690	-0.60089	0.00142519
Up-regulated	CFH	16:6199771-6333310	1.43475	0.00142519		Down-Regulated	NELL2	5:35475233-35861464	-0.602897	0.00142519
Up-regulated	HACD4	8:23375117-23404576	1.42766	0.00142519		Down-Regulated	DCLK1	12:25608292-25689221	-0.603619	0.00142519
Up-regulated	PPP1R3B	27:25180846-25190311	1.4249	0.00486242		Down-Regulated	GCNT4	10:6500607-6531769	-0.603847	0.0176083
Up-regulated	VGLL2	9:33499496-33507315	1.41227	0.0125929		Down-Regulated	ENSBTAG00000051823	6:3496263-3501314	-0.604	0.0111188
Up-regulated	GLI3	4:78761982-79063150	1.40128	0.00142519		Down-Regulated	LIPG	24:49207794-49241327	-0.607831	0.0111188
Up-regulated	WFDC2	13:74360634-74367977	1.3982	0.0317804		Down-Regulated	PRICKLE2	22:37061675-37323258	-0.609837	0.00685668
Up-regulated	CD93	13:41878358-41882281	1.39733	0.00142519		Down-Regulated	E2F1	13:63129138-63138330	-0.616391	0.0356928
Up-regulated	LRIG3	5:54560834-54612806	1.39507	0.00142519		Down-Regulated	SDK2	19:57874965-58018225	-0.619659	0.00142519
Up-regulated	ENSBTAG00000010155	19:14421207-14427667	1.39437	0.00142519		Down-Regulated	AK8	11:102774909-102911331	-0.619774	0.033428
Up-regulated	TNNI1	16:80897786-80906695	1.38773	0.00376366		Down-Regulated	CNR1	9:61744571-61774118	-0.619876	0.00142519
Up-regulated	MR1	16:62161303-62187092	1.38431	0.0103614		Down-Regulated	KRT80	5:27732716-27757234	-0.622801	0.0392979
Up-regulated	SCARA5	8:10796504-10929733	1.37098	0.00142519		Down-Regulated	PEG10	4:12063953-12076656	-0.623725	0.00142519
Up-regulated	ITGBL1	12:77891048-78126514	1.37048	0.00142519		Down-Regulated	ADARB2	13:46039121-46276680	-0.625676	0.00142519
Up-regulated	ENSBTAG00000054306	11:858768-922067	1.36313	0.00588568		Down-Regulated	NOL10	11:86971479-87061426	-0.626932	0.00142519
Up-regulated	ENSBTAG00000051588	NKLS02001967.1:6723-95416	1.35747	0.0442522		Down-Regulated	ENSBTAG00000016688	X:61885293-61886292	-0.630102	0.00142519
Up-regulated	DSE	9:34276662-34353054	1.35502	0.00142519		Down-Regulated	DUSP6	5:19213682-19217415	-0.634256	0.00142519
Up-regulated	EYA1	14:34786251-35146514	1.35469	0.00142519		Down-Regulated	CSPG4	21:33182724-33218500	-0.63517	0.00953782
Up-regulated	TRIM47	19:55741271-55745803	1.34768	0.00142519		Down-Regulated	NEUROD6	4:65090701-65093899	-0.636454	0.00142519
Up-regulated	FZD7	2:90571269-90573476	1.34757	0.00142519		Down-Regulated	NEB	2:44434400-44651653	-0.643068	0.0118874
Up-regulated	BOC	1:57945012-58023212	1.34591	0.00142519		Down-Regulated	TMOD4	3:19637442-19641926	-0.643245	0.0155945
Up-regulated	C1R	5:103358821-103387417	1.34552	0.00142519		Down-Regulated	ENSBTAG00000050228	29:23256229-23784284	-0.649285	0.0125929
Up-regulated	MET	4:51622339-51735652	1.34479	0.00142519		Down-Regulated	ENSBTAG00000050214	16:30386724-30387045	-0.650603	0.0218809
Up-regulated	KCNE4	2:111212141-111215329	1.3357	0.00142519		Down-Regulated	ACKR1	3:10525787-10528190	-0.65324	0.00142519
Up-regulated	EPOR	7:15775448-15781166	1.33268	0.0118874		Down-Regulated	PCSK1	7:95746302-95790112	-0.655428	0.00142519
Up-regulated	SFRP4	4:49731839-49742113	1.33117	0.00142519		Down-Regulated	NEDD9	23:44941915-45131898	-0.666121	0.00142519
Up-regulated	CDKN1C	29:48728419-48730918	1.32164	0.00142519		Down-Regulated	SDC4	13:73670726-73691288	-0.670892	0.00142519
Up-regulated	IGFBP2	2:104619850-104649017	1.31924	0.00142519		Down-Regulated	SSTR2	19:58153871-58154978	-0.672491	0.00142519
Up-regulated	C1QTNF1	19:53358289-53366382	1.31579	0.00142519		Down-Regulated	PPP1R14C	9:87305142-87396205	-0.6729	0.0132848
Up-regulated	SERPING1	15:80850689-80863385	1.31485	0.00142519		Down-Regulated	LRRTM4	11:58509672-58513714	-0.675194	0.00142519
Up-regulated	CEMIP	21:26725039-26791142	1.29507	0.00142519		Down-Regulated	ADPRHL1	12:86648080-86661391	-0.676015	0.0214442
Up-regulated	PCOLCE	25:35954404-35959426	1.29332	0.00142519		Down-Regulated	MAS1	9:96122642-96123620	-0.678583	0.0389395
Up-regulated	GLT8D2	5:67653906-67696157	1.2877	0.00376366		Down-Regulated	GOLGA7B	26:18993543-19006545	-0.680041	0.00142519
Up-regulated	ENSBTAG00000054774	14:41584139-41584922	1.28519	0.00142519		Down-Regulated	NPY	4:71616841-71623983	-0.682985	0.00142519
Up-regulated	LUM	5:20971288-20978528	1.2827	0.00142519		Down-Regulated	CCDC148	2:37990450-38200517	-0.683294	0.0295218
Up-regulated	VAMP5	11:49416058-49425368	1.27404	0.00142519		Down-Regulated	CPAMD8	7:6073317-6174087	-0.683543	0.0257072
Up-regulated	MXRA8	16:51172932-51177376	1.2727	0.00142519		Down-Regulated	FREM1	8:29303338-29452913	-0.689819	0.0132848
Up-regulated	MMP2	18:23752890-23780118	1.27261	0.00142519		Down-Regulated	TINAGL1	2:122142698-122178659	-0.690417	0.00142519
Up-regulated	CYSRT1	11:106240674-106241679	1.27131	0.00376366		Down-Regulated	RGS8	16:63701886-63732216	-0.695383	0.0201977
Up-regulated	COLEC12	24:35248808-35434069	1.26787	0.00142519		Down-Regulated	GALNT18	15:41064072-41420001	-0.705015	0.00142519
Up-regulated	TFPI2	4:11204074-11208760	1.26667	0.0148234		Down-Regulated	FSTL5	17:36260757-37189201	-0.706612	0.00685668
Up-regulated	ENSBTAG00000037937	15:46229080-46235896	1.26519	0.00142519		Down-Regulated	RGS1	16:12697340-12701473	-0.709008	0.0396505
Up-regulated	GPX7	3:93742042-93749741	1.26043	0.0162316		Down-Regulated	ADAMTS8	29:36515553-36534251	-0.716639	0.0224952
Up-regulated	SPHK1	19:55350376-55354150	1.26041	0.00142519		Down-Regulated	PNOC	8:10385709-10415330	-0.721454	0.0148234
Up-regulated	NOTCH1	11:103935363-103980160	1.2597	0.00142519		Down-Regulated	FOSL2	11:71340648-71360069	-0.729579	0.00142519
Up-regulated	MGP	5:95024681-95028653	1.25793	0.00142519		Down-Regulated	TAFA1	22:32966388-33471943	-0.730841	0.0111188
Up-regulated	PDE6G	19:51158510-51160605	1.25709	0.0148234		Down-Regulated	HS6ST3	12:73363795-74075781	-0.73156	0.00863803
Up-regulated	TNFSF13	19:27292077-27294941	1.25654	0.00142519		Down-Regulated	ARHGAP25	11:67091342-67183466	-0.735974	0.00142519
Up-regulated	FMOD	16:1122156-1132658	1.25635	0.00142519		Down-Regulated	SLA	14:8217489-8453614	-0.738544	0.00270036
Up-regulated	APOLD1	5:97047946-97051826	1.25494	0.00142519		Down-Regulated	ENSBTAG00000048740	5:74439511-74452245	-0.743689	0.0224952
Up-regulated	MCUB	6:15717980-15813728	1.25191	0.00270036		Down-Regulated	FAM167A	8:7897346-7929036	-0.744479	0.00142519
Up-regulated	FZD8	13:26785272-26787345	1.24752	0.00142519		Down-Regulated	CD14	7:51762894-51765768	-0.74488	0.00953782
Up-regulated	CDC42EP4	19:58037531-58058085	1.24735	0.00142519		Down-Regulated	DNAJB5	8:59277669-59286526	-0.74976	0.00142519
Up-regulated	ALDH3B1	29:45537446-45557692	1.24597	0.00142519		Down-Regulated	HCRTR1	2:122097790-122108116	-0.757288	0.00776103
Up-regulated	C1QTNF5	15:29920447-29922392	1.24563	0.00142519		Down-Regulated	ISM1	13:6817155-6909116	-0.761435	0.00142519
Up-regulated	DMP1	6:102526307-102543087	1.24191	0.00142519		Down-Regulated	IGSF10	1:116623016-116652023	-0.761609	0.00142519
Up-regulated	MDFIC	4:53442843-53541143	1.23788	0.00142519		Down-Regulated	GADD45B	7:21118030-21120298	-0.761711	0.00142519
Up-regulated	TMEM61	3:91331868-91344823	1.23298	0.00142519		Down-Regulated	MAATS1	1:64451180-64565304	-0.761824	0.0182725
Up-regulated	EFCC1	22:58979971-59009178	1.23167	0.00142519		Down-Regulated	PDGFC	17:42227068-42478276	-0.764264	0.0195776
Up-regulated	ANGPT4	13:60191140-60234885	1.22874	0.00142519		Down-Regulated	DGKG	1:80873607-81097089	-0.764266	0.00142519
Up-regulated	MSLN	25:650310-653932	1.22252	0.00142519		Down-Regulated	FAM189A2	8:45469515-45532469	-0.765153	0.00376366
Up-regulated	ZIC5	12:76721781-76728113	1.21978	0.0195776		Down-Regulated	CHST8	18:44032833-44178263	-0.779795	0.00486242
Up-regulated	IFI27	21:58735481-58744443	1.21814	0.00142519		Down-Regulated	CNGB1	18:25813884-25882542	-0.784709	0.0423439
Up-regulated	BAMBI	13:36021692-36028577	1.21488	0.00142519		Down-Regulated	TBX19	3:234606-260894	-0.784913	0.0423439
Up-regulated	RARRES2	4:112749674-112753172	1.21182	0.00142519		Down-Regulated	ZBTB16	15:24583309-24781391	-0.798969	0.00142519
Up-regulated	FOXF1	18:12338036-12342272	1.20809	0.00142519		Down-Regulated	VIP	9:89713050-89721607	-0.805642	0.00142519
Up-regulated	ANXA2	10:49800139-49844615	1.20801	0.00142519		Down-Regulated	KLHL25	21:16566496-16600659	-0.806395	0.00142519
Up-regulated	SLC22A6	29:41285604-41293751	1.19823	0.00142519		Down-Regulated	CHI3L1	16:968433-978542	-0.811333	0.00142519
Up-regulated	BACE2	1:141381146-141486921	1.19819	0.00142519		Down-Regulated	AURKB	19:27835751-27840596	-0.813126	0.0491816
Up-regulated	C1QTNF7	6:110457784-110586506	1.19367	0.00142519		Down-Regulated	PTHLH	5:81846046-81858436	-0.823058	0.00863803
Up-regulated	TLR3	27:16085879-16187248	1.19279	0.00142519		Down-Regulated	VGF	25:35574907-35576764	-0.824931	0.00142519
Up-regulated	HIC1	19:23073728-23079162	1.19057	0.00142519		Down-Regulated	CCDC137	19:51148535-51154185	-0.82711	0.00142519
Up-regulated	ADGRA2	27:33069924-33105995	1.18897	0.00142519		Down-Regulated	FAM183A	3:102851922-102860724	-0.828078	0.0208273
Up-regulated	PPP1R14A	18:48065737-48069952	1.18506	0.00142519		Down-Regulated	KIAA0319	23:33101993-33175242	-0.83453	0.00142519
Up-regulated	HR	8:69428720-69445389	1.18086	0.00142519		Down-Regulated	NFE2L3	4:69748358-69782790	-0.835131	0.00776103
Up-regulated	ENSBTAG00000048970,HDAC5	19:43912351-43951162	1.17881	0.00142519		Down-Regulated	PCDHA4	7:51905933-51910680	-0.836218	0.0468132
Up-regulated	ENSBTAG00000014880	1:144225435-144234833	1.17819	0.00142519		Down-Regulated	AFF1	6:101852658-102045732	-0.847302	0.00142519
Up-regulated	COL6A2	1:145807168-145837649	1.17615	0.00142519		Down-Regulated	GNAL	24:42652183-42723588	-0.847528	0.00142519
Up-regulated	ENSBTAG00000050875	23:51610862-51614666	1.1759	0.00685668		Down-Regulated	CRHBP	10:8104260-8118309	-0.850761	0.00142519
Up-regulated	ENSBTAG00000048515	18:56624667-56626204	1.17244	0.0218809		Down-Regulated	FGR	2:125688546-125709381	-0.851379	0.00142519
Up-regulated	GBP5	3:54094946-54111586	1.17229	0.0392979		Down-Regulated	HOMER1	10:10413730-10546778	-0.854484	0.00142519
Up-regulated	NKX6-2	26:50934246-50935401	1.17125	0.00270036		Down-Regulated	UHRF1	7:19223876-19257053	-0.858089	0.0224952
Up-regulated	ECSCR	7:50720266-50729286	1.171	0.0295218		Down-Regulated	CBLN1	18:17738417-17741055	-0.858597	0.00142519
Up-regulated	CDC42EP1	5:109423828-109432050	1.16893	0.00142519		Down-Regulated	SV2C	10:7361670-7574347	-0.865271	0.00142519
Up-regulated	CAVIN2	2:80481032-80494572	1.16681	0.00142519		Down-Regulated	MC4R	24:59163945-59165739	-0.870188	0.0263208
Up-regulated	KIAA1755	13:67088080-67126785	1.16623	0.00142519		Down-Regulated	MAP3K6	2:125921161-125940846	-0.874833	0.0285268
Up-regulated	FREM2	12:23297834-23449177	1.16506	0.00142519		Down-Regulated	IGSF9B	29:33104034-33160157	-0.879754	0.00142519
Up-regulated	MAPK13	23:10058480-10067089	1.1535	0.00142519		Down-Regulated	BOLA-DOB	23:7114057-7122883	-0.881742	0.0448163
Up-regulated	RAB3IL1	29:40416999-40438948	1.15225	0.00142519		Down-Regulated	GPX3	7:62284772-62292964	-0.882634	0.00142519
Up-regulated	S100A11	3:18727497-18733580	1.15204	0.00142519		Down-Regulated	ENSBTAG00000052650	20:35949938-35952005	-0.896444	0.0148234
Up-regulated	SGCA	19:36482930-36491920	1.15122	0.00142519		Down-Regulated	PRSS12	6:6782938-6860029	-0.900913	0.0244047
Up-regulated	ADAM33	13:51512828-51523330	1.14978	0.00142519		Down-Regulated	PTGS2	16:67728005-67735629	-0.927941	0.00142519
Up-regulated	CCL14	19:14460811-14465640	1.14945	0.00142519		Down-Regulated	EGR3	8:69996237-70000191	-0.932908	0.00142519
Up-regulated	CLDN19	3:103498707-103503986	1.14803	0.0491816		Down-Regulated	NPTX2	25:37500334-37512250	-0.9458	0.00142519
Up-regulated	DAW1	2:115992778-116028253	1.14617	0.00953782		Down-Regulated	INHBA	4:79288771-79302445	-0.95008	0.00142519
Up-regulated	ENSBTAG00000021821	14:30144523-30145431	1.14505	0.0176083		Down-Regulated	NR4A3	8:64872310-64912348	-0.958171	0.0214442
Up-regulated	GJB2	12:36079421-36081883	1.14016	0.00142519		Down-Regulated	CORT	16:43127555-43129154	-0.98775	0.00142519
Up-regulated	ENSBTAG00000043547,ENSBTAG00000043557,ENSBTAG00000043573,ENSBTAG00000043580	MT:5375-5685	1.13746	0.00142519		Down-Regulated	KBTBD12	22:59577453-59628363	-1.02302	0.00376366
Up-regulated	CLDN5	17:72734556-72735831	1.13721	0.00142519		Down-Regulated	MYOZ1,SYNPO2L	28:29615072-29634566	-1.03387	0.0125929
Up-regulated	FAM229A	2:121201976-121202927	1.13188	0.00142519		Down-Regulated	PDK4	4:12881888-12895362	-1.04051	0.00142519
Up-regulated	MRC2	19:47043678-47102832	1.13183	0.00142519		Down-Regulated	OTOP1	6:104881313-104932641	-1.07404	0.00486242
Up-regulated	RHBDL2	3:107046909-107104902	1.13161	0.0352583		Down-Regulated	SH3RF2	7:57146802-57275413	-1.08344	0.0290431
Up-regulated	STK31	4:71959159-72031056	1.12871	0.00270036		Down-Regulated	ADCYAP1	24:35733349-35739930	-1.08416	0.00142519
Up-regulated	FCGR2B	3:7931200-7947765	1.12656	0.00776103		Down-Regulated	NOD2	18:19089955-19119730	-1.09649	0.00142519
Up-regulated	NRARP	11:106326243-106326588	1.12628	0.0162316		Down-Regulated	ENSBTAG00000034366	16:12425568-12428868	-1.10501	0.00486242
Up-regulated	NID2	10:44846567-44939145	1.1247	0.00142519		Down-Regulated	LIFR	20:35840756-35949859	-1.10824	0.00142519
Up-regulated	TM4SF1	1:118809502-118817968	1.12455	0.00142519		Down-Regulated	DRD5	6:104959374-104961361	-1.11568	0.0132848
Up-regulated	C2CD4B	10:47902446-47904131	1.11786	0.00376366		Down-Regulated	ABCA9	19:61493352-61539725	-1.12907	0.00142519
Up-regulated	STING1	7:50736653-50743097	1.11422	0.00142519		Down-Regulated	FHOD1	18:34857828-34874225	-1.13173	0.00142519
Up-regulated	IDNK	8:76834194-76849974	1.11156	0.00142519		Down-Regulated	GRP	24:58203515-58216348	-1.138	0.0295218
Up-regulated	SPATA20	19:36171005-36179075	1.11047	0.00142519		Down-Regulated	HCLS1	1:66112081-66145729	-1.15028	0.00142519
Up-regulated	SH2B2	25:34677728-34702221	1.1088	0.00142519		Down-Regulated	ZNF300	7:62232853-62240214	-1.1921	0.00685668
Up-regulated	REEP6	7:43895970-43901427	1.10737	0.0182725		Down-Regulated	ENSBTAG00000047990	8:102232454-102238718	-1.19279	0.0132848
Up-regulated	CTF1	25:26971594-26976313	1.10703	0.0148234		Down-Regulated	EDN1	23:44156425-44163955	-1.21495	0.00142519
Up-regulated	CARHSP1	25:7685013-7698309	1.10497	0.00142519		Down-Regulated	ECEL1	2:120118127-120125755	-1.22459	0.00142519
Up-regulated	TRIM34	15:47890407-47904741	1.1041	0.00776103		Down-Regulated	C1H21orf62	1:2749167-2768577	-1.24496	0.00142519
Up-regulated	MYOF	26:14623779-14803157	1.10378	0.00142519		Down-Regulated	ARRDC2	7:5175098-5179620	-1.27355	0.00142519
Up-regulated	RORC	3:18953212-18980402	1.10123	0.00142519		Down-Regulated	IL12RB1	7:5124964-5142553	-1.28375	0.0176083
Up-regulated	ENSBTAG00000036099	11:99351290-99362537	1.10003	0.0125929		Down-Regulated	ENSBTAG00000049346	18:51415856-51488001	-1.28881	0.0263208
Up-regulated	KCNE5	X:58014296-58015693	1.09866	0.0155945		Down-Regulated	EEF2K	25:19903412-19955828	-1.32758	0.00142519
Up-regulated	LAMA2	9:67153458-67556512	1.09817	0.00142519		Down-Regulated	ENSBTAG00000018481	8:102202001-102207049	-1.34946	0.00142519
Up-regulated	TRIL	4:67204659-67207092	1.09361	0.00142519		Down-Regulated	EGR2	28:18936996-18942296	-1.43038	0.00376366
Up-regulated	COL13A1	28:26096193-26246128	1.09332	0.00142519		Down-Regulated	MT1E	18:24029351-24032186	-1.44135	0.00142519
Up-regulated	WWTR1	1:118469262-118642804	1.09287	0.00486242		Down-Regulated	THEM5	3:18921957-18932193	-1.44793	0.00685668
Up-regulated	YAP1	15:6502783-6634349	1.09263	0.00142519		Down-Regulated	BDNF	15:58385522-58422131	-1.45291	0.00142519
Up-regulated	CFB	23:27415354-27421377	1.09229	0.00142519		Down-Regulated	PITX3	26:22873666-22885585	-1.45413	0.0111188
Up-regulated	FZD10	17:46932748-46934705	1.09115	0.0329055		Down-Regulated	ENSBTAG00000051730	NKLS02002005.1:67956-69416	-1.47603	0.00142519
Up-regulated	PLEKHO2	10:45233900-45256216	1.09106	0.00142519		Down-Regulated	NPPC	2:119585851-119590637	-1.51591	0.00270036
Up-regulated	CHMP4C	14:80824601-80853922	1.09036	0.00142519		Down-Regulated	FKBP5	23:9555618-9672159	-1.5721	0.00142519
Up-regulated	C7orf61	25:36087989-36091646	1.08944	0.0312401		Down-Regulated	LDB3	28:41325427-41384200	-1.60673	0.00142519
Up-regulated	ID1	13:61179937-61182003	1.0873	0.00142519		Down-Regulated	DIO2	10:91495431-91504569	-1.75859	0.00142519
Up-regulated	ADA	13:73028615-73052210	1.08138	0.00142519		Down-Regulated	FAM163A	16:61023992-61034756	-2.09077	0.00142519
Up-regulated	ID3	2:129296771-129298371	1.08023	0.00142519		Down-Regulated	OOSP2	15:83095367-83103258	-2.13733	0.00142519
Up-regulated	GJB1	X:79421764-79428791	1.07991	0.00142519
Up-regulated	ENSBTAG00000052744	18:11690842-11720646	1.0753	0.00142519
Up-regulated	MGST2	17:18024426-18062255	1.07292	0.00142519
Up-regulated	RHOJ	10:75470505-75564630	1.0651	0.00142519
Up-regulated	SRPX	X:105052661-105194351	1.06422	0.00142519
Up-regulated	ZNRF3	17:68227492-68400924	1.05909	0.00142519
Up-regulated	C3H1orf54	3:20363110-20369973	1.05567	0.033428
Up-regulated	C25H16orf89	25:4069986-4084630	1.05438	0.00142519
Up-regulated	FOXC2	18:12381318-12382827	1.052	0.00142519
Up-regulated	KRT8	5:27039436-27047690	1.04899	0.00142519
Up-regulated	OAS1X	17:61376224-61385129	1.04769	0.00142519
Up-regulated	FBLN1	5:115888382-115968965	1.04539	0.00142519
Up-regulated	WDR86	4:113931166-113956890	1.04139	0.00142519
Up-regulated	ACCSL	15:74160725-74173076	1.03862	0.00685668
Up-regulated	TGM2	13:67002551-67037111	1.03853	0.00142519
Up-regulated	IL20RA	9:74969096-75002580	1.03756	0.00376366
Up-regulated	BMP4	10:66518526-66525667	1.03748	0.00142519
Up-regulated	MSX1	6:104281505-104285802	1.03686	0.00142519
Up-regulated	HMOX1	5:73623292-73630548	1.03617	0.00142519
Up-regulated	SBSPON	14:36436042-36467110	1.03243	0.0201977
Up-regulated	SERINC2	2:122233161-122259028	1.03127	0.00270036
Up-regulated	SLC9A2	11:7335537-7424633	1.03084	0.00142519
Up-regulated	TNFSF10	1:94985030-95001222	1.03084	0.00376366
Up-regulated	COL14A1	14:81512829-81729606	1.03074	0.00142519
Up-regulated	CDH5	18:34122600-34160211	1.03055	0.00142519
Up-regulated	ENSBTAG00000053806	7:5745460-5749112	1.02917	0.0111188
Up-regulated	PRR5L	15:66763110-66918831	1.02248	0.00142519
Up-regulated	METRNL	19:49624450-49639773	1.02142	0.00142519
Up-regulated	OLFML1	15:45219891-45250906	1.02022	0.0103614
Up-regulated	GAB1	17:14421799-14549193	1.01705	0.00142519
Up-regulated	NAGK	11:13396656-13405830	1.01406	0.00142519
Up-regulated	SLC35D2	8:83028781-83085624	1.01196	0.0396505
Up-regulated	ASIP	13:63662795-63668123	1.01127	0.0244047
Up-regulated	SLC6A13	5:107170135-107208656	1.00986	0.00142519
Up-regulated	PDGFRL	27:19636209-19709829	1.00935	0.00142519
Up-regulated	HSPA1A	23:27520316-27522790	1.00404	0.00142519
Up-regulated	EVA1B	3:109535131-109537474	1.00207	0.00142519
Up-regulated	CFAP300	15:6664997-6692997	1.00169	0.00142519
Up-regulated	CX3CR1	22:12569451-12583576	0.998998	0.00142519
Up-regulated	TMEM125	3:102754384-102756240	0.996788	0.00142519
Up-regulated	JUP	19:41961519-41987894	0.994597	0.00142519
Up-regulated	ISLR	21:34509671-34512801	0.992271	0.00142519
Up-regulated	MAP3K8	13:35293957-35321804	0.99191	0.0162316
Up-regulated	GRIN2C	19:56555364-56571477	0.990763	0.0125929
Up-regulated	CALCR	4:10781953-10893236	0.986824	0.00142519
Up-regulated	OXCT1	20:32667446-32834933	0.983834	0.00142519
Up-regulated	CDC42EP2	29:43523081-43528893	0.979316	0.00270036
Up-regulated	CRISPLD1	14:38295063-38345541	0.978606	0.00270036
Up-regulated	ENSBTAG00000048980	19:14445402-14450577	0.978108	0.00142519
Up-regulated	LAMB1	4:48985683-49062759	0.976847	0.00142519
Up-regulated	B4GALT1	8:74858829-74914405	0.97677	0.00142519
Up-regulated	PHLDB2	1:56486570-56727153	0.976707	0.00142519
Up-regulated	CCDC141	2:17799006-18020703	0.974336	0.00142519
Up-regulated	ENSBTAG00000054952	9:67602257-67688881	0.970103	0.00142519
Up-regulated	KDR	6:70564926-70612683	0.967559	0.00142519
Up-regulated	ARSE	X:138650964-138665834	0.967068	0.00142519
Up-regulated	TMEM88B	16:51119141-51122449	0.966482	0.00142519
Up-regulated	CHADL	5:112387042-112395842	0.965059	0.0162316
Up-regulated	MID1IP1	X:104474451-104476230	0.964756	0.00142519
Up-regulated	PLAC9	28:35166729-35178797	0.962668	0.00142519
Up-regulated	ADAMTS1	1:9583344-9592271	0.959919	0.00142519
Up-regulated	FAM228B	11:74947556-74974106	0.957577	0.0285268
Up-regulated	NES	3:14159892-14168905	0.954695	0.00142519
Up-regulated	C1S	5:103407686-103419088	0.953533	0.00142519
Up-regulated	FOLR2	15:51822101-51825811	0.952901	0.00863803
Up-regulated	SLC7A2	27:19719907-19745898	0.951801	0.00142519
Up-regulated	ISYNA1	7:4737565-4740763	0.951469	0.00142519
Up-regulated	FGFR2	26:41450744-41558092	0.951446	0.00142519
Up-regulated	EFNA4	3:15532648-15536764	0.951223	0.0155945
Up-regulated	SLC13A3	13:75255201-75339020	0.950303	0.00142519
Up-regulated	FRMD4B	22:32022448-32381786	0.94998	0.00142519
Up-regulated	NAIP	20:10147255-10176131	0.948258	0.0379215
Up-regulated	SCARF2	17:72508574-72519966	0.947169	0.00142519
Up-regulated	GPR37L1	16:80440022-80444291	0.944404	0.00142519
Up-regulated	TCIM	27:35232604-35233905	0.942273	0.00142519
Up-regulated	CTNNAL1	8:98544959-98601628	0.940713	0.00142519
Up-regulated	PDGFRB	7:61474500-61511284	0.938801	0.00142519
Up-regulated	TRPV3	19:24239064-24273712	0.93862	0.00142519
Up-regulated	ZC3H12A	3:108403026-108412520	0.937857	0.0182725
Up-regulated	METTL27	25:33472200-33476894	0.93741	0.0195776
Up-regulated	REM1	13:61074109-61083228	0.93725	0.00953782
Up-regulated	TTR	24:25544096-25553148	0.9369	0.00142519
Up-regulated	SLC39A8	6:22459116-22542658	0.935918	0.00142519
Up-regulated	CDCA7L	4:30324682-30904166	0.935663	0.00863803
Up-regulated	GNG11	4:11242532-11247552	0.933917	0.00142519
Up-regulated	HHEX	26:14075881-14081682	0.933024	0.0148234
Up-regulated	DRD2	15:23969722-23982733	0.930369	0.0285268
Up-regulated	WNT16	4:85839504-85850836	0.928678	0.00486242
Up-regulated	PRELP	16:1238614-1252736	0.92782	0.00142519
Up-regulated	ESAM	29:28232747-28241470	0.925131	0.00142519
Up-regulated	HAPLN2	3:14207775-14213176	0.924505	0.00142519
Up-regulated	OLFML2A	11:95786173-95805310	0.924441	0.0317804
Up-regulated	TTC23	21:7418428-7576775	0.92263	0.0280022
Up-regulated	TMEM51	16:52283706-52343027	0.922142	0.00142519
Up-regulated	CLCF1	29:45264283-45274069	0.920057	0.0402498
Up-regulated	STRA6	21:34477951-34507708	0.916771	0.00142519
Up-regulated	GAREM2	11:73302137-73317846	0.914685	0.00142519
Up-regulated	TUBB6	24:42799983-42808150	0.913375	0.00142519
Up-regulated	FGFR3	6:116766294-116780691	0.912316	0.00142519
Up-regulated	DUSP1	20:4540517-4543611	0.911891	0.00142519
Up-regulated	RECK	8:60326355-60410644	0.910005	0.00142519
Up-regulated	MYL9	13:65646953-65655870	0.908965	0.00142519
Up-regulated	MUSTN1	22:48056088-48057235	0.908688	0.00486242
Up-regulated	PMP22	19:32755608-32781362	0.908226	0.00142519
Up-regulated	ACP5	7:15911385-15915021	0.90416	0.00685668
Up-regulated	EPHX1	16:28833306-28904166	0.902378	0.00142519
Up-regulated	TRIM38	23:31932361-31947272	0.899765	0.0208273
Up-regulated	DOCK5	8:72443785-72724312	0.895419	0.00776103
Up-regulated	TMEM144	17:40697161-40745537	0.89473	0.00142519
Up-regulated	ENSBTAG00000048896	2:20733998-20738927	0.890458	0.00588568
Up-regulated	CD109	9:13201926-13341118	0.889831	0.00142519
Up-regulated	PTGR1	8:100963669-100994111	0.888938	0.00142519
Up-regulated	ODF3L2	7:43140373-43145019	0.888769	0.0268159
Up-regulated	NYNRIN	10:20755324-20776134	0.886285	0.00142519
Up-regulated	ENSBTAG00000050113	22:36444667-36573030	0.882803	0.0162316
Up-regulated	ID4	23:38099866-38101537	0.88254	0.00142519
Up-regulated	GDF1	7:4333079-4334822	0.881338	0.00142519
Up-regulated	BAG3	26:39775457-39798891	0.880795	0.00142519
Up-regulated	SLC38A5	X:86584142-86593327	0.879837	0.00142519
Up-regulated	SLC43A1	15:80743588-80773253	0.879104	0.0111188
Up-regulated	ANXA4	11:68096832-68171538	0.87855	0.00142519
Up-regulated	C6H4orf48	6:116603965-116605738	0.876621	0.00142519
Up-regulated	BGN	X:36728397-36742298	0.876183	0.00142519
Up-regulated	NTN3	25:1975361-1978173	0.874491	0.0268159
Up-regulated	BICC1	28:13971511-14316512	0.871458	0.0244047
Up-regulated	CXCR4	2:61250081-61253877	0.869424	0.0268159
Up-regulated	DIPK1C	24:4042758-4060302	0.866655	0.00142519
Up-regulated	NKX2-2	13:40757714-40760695	0.866258	0.00142519
Up-regulated	SEC14L5	25:4015562-4068402	0.864932	0.0307538
Up-regulated	TYRP1	8:31632079-31648326	0.864032	0.00142519
Up-regulated	ATP2A3	19:24551812-24586083	0.858857	0.00142519
Up-regulated	GJA1	9:29748659-29761667	0.855321	0.00142519
Up-regulated	FBXL21	7:47371698-47390345	0.853974	0.00863803
Up-regulated	ADCY4	10:20837437-20853263	0.853648	0.00953782
Up-regulated	HAPLN3	21:20449000-20463676	0.85215	0.00685668
Up-regulated	PYGM	29:42985610-42997675	0.851675	0.00142519
Up-regulated	RARG	5:26774192-26794835	0.85077	0.00142519
Up-regulated	SARDH	11:104521667-104582043	0.850618	0.00142519
Up-regulated	ENSBTAG00000019017	29:51003791-51005106	0.849867	0.00142519
Up-regulated	FAM181B	29:12925470-12927320	0.848449	0.00142519
Up-regulated	ARHGAP4	X:37125129-37141024	0.848347	0.0168274
Up-regulated	ENSBTAG00000030296	11:106026181-106027931	0.848177	0.00270036
Up-regulated	GYPC	2:78885393-78934052	0.847213	0.00142519
Up-regulated	NNAT	13:66449872-66482500	0.845988	0.0437997
Up-regulated	FBLN2	22:58328983-58398286	0.844375	0.00142519
Up-regulated	KLF2	7:6685260-6687052	0.843583	0.00142519
Up-regulated	SFRP5	26:18914096-18919300	0.841669	0.0329055
Up-regulated	CLEC3B	22:54159392-54165625	0.841524	0.00142519
Up-regulated	OTX1	11:61543662-61551630	0.841059	0.00142519
Up-regulated	GSTT2	17:71328579-71334085	0.840094	0.0408909
Up-regulated	CYP27A1	2:106739388-106782307	0.84005	0.00142519
Up-regulated	TMC7	25:16931192-16989972	0.839758	0.00142519
Up-regulated	EVC2	6:103500610-103662790	0.836519	0.0132848
Up-regulated	DLL4	10:36464519-36473693	0.836342	0.00142519
Up-regulated	TGIF2	13:65676275-65695042	0.836231	0.0437997
Up-regulated	INHBB	2:72108053-72113653	0.834224	0.00270036
Up-regulated	SDSL	17:61005834-61018993	0.833417	0.00142519
Up-regulated	GNA14	8:53465619-53665709	0.83327	0.0356928
Up-regulated	C3AR1	5:101566574-101575901	0.832729	0.0201977
Up-regulated	EFS	10:21559581-21569094	0.83263	0.00142519
Up-regulated	RBM38	13:58757855-58773523	0.832073	0.00142519
Up-regulated	MSI1	17:62661592-62686348	0.831318	0.00142519
Up-regulated	STEAP3	2:71009554-71061343	0.830006	0.00142519
Up-regulated	SOX10	5:109757714-109768623	0.8293	0.00142519
Up-regulated	CHST14	10:36077443-36079398	0.82833	0.00863803
Up-regulated	ZBTB20	1:58975734-59030035	0.828135	0.0285268
Up-regulated	ENG	11:98497639-98529734	0.826872	0.00142519
Up-regulated	LRRC55	15:80381625-80388802	0.826514	0.00142519
Up-regulated	ADM	15:42377563-42380500	0.82608	0.00776103
Up-regulated	NID1	28:8687267-8784180	0.82445	0.00142519
Up-regulated	FLT3LG	18:55929650-55939491	0.824001	0.0244047
Up-regulated	JAG1	13:3939808-3984202	0.822846	0.00142519
Up-regulated	ENSBTAG00000037539	3:42593884-42616930	0.822216	0.0214442
Up-regulated	VSTM1	18:61698116-61717831	0.82094	0.0103614
Up-regulated	APOA1	15:27490874-27505442	0.819665	0.00142519
Up-regulated	RGR	28:39216723-39229082	0.819556	0.00142519
Up-regulated	SLC22A16	9:39753077-39788314	0.819455	0.0182725
Up-regulated	ZAP70	11:3047487-3087280	0.818465	0.0218809
Up-regulated	ADGRL4	3:65667174-65807163	0.817072	0.0132848
Up-regulated	C17orf113,ZNF385C	19:42177662-42235344	0.815629	0.0472049
Up-regulated	NEDD4	10:54425967-54570727	0.813733	0.0329055
Up-regulated	F2RL1	10:8022301-8031994	0.813393	0.00270036
Up-regulated	PRKD2	18:53786703-53822352	0.812048	0.00588568
Up-regulated	CLIC1	23:27558156-27581255	0.811867	0.00142519
Up-regulated	THBS2	9:103154192-103185492	0.811407	0.00142519
Up-regulated	GATA2	22:59346927-59355012	0.811255	0.00142519
Up-regulated	MX1	1:141677686-141706496	0.811142	0.00142519
Up-regulated	IFITM3	29:50929933-50931552	0.808068	0.00270036
Up-regulated	OAF	15:30784116-30802070	0.807743	0.00142519
Up-regulated	BRB	10:26256261-26257893	0.807172	0.00142519
Up-regulated	PAPLN	10:84702265-84737572	0.806787	0.0392979
Up-regulated	METRN	25:606826-617065	0.806201	0.00142519
Up-regulated	CASP6	6:15694142-15715905	0.805267	0.0168274
Up-regulated	LZTS2	26:21832096-21842880	0.805012	0.00142519
Up-regulated	COL20A1	13:54262434-54283294	0.80402	0.0182725
Up-regulated	GJC2	7:2972741-2982335	0.802102	0.00142519
Up-regulated	CPZ	6:114791953-114816294	0.800166	0.0132848
Up-regulated	NOTCH2	3:23163503-23368572	0.79983	0.00142519
Up-regulated	LPIN3	13:69973200-69990650	0.797304	0.00376366
Up-regulated	FBLN5	21:56567084-56659651	0.79415	0.00142519
Up-regulated	TMEM220	19:29676158-29693442	0.79142	0.00142519
Up-regulated	ANG2,RNASE4	10:26391240-26413011	0.791136	0.00376366
Up-regulated	SLC16A3	19:50634316-50642204	0.79078	0.0483819
Up-regulated	ATP1A2	3:9528256-9552859	0.790715	0.00142519
Up-regulated	ACSS1	13:42622173-42666487	0.789516	0.00486242
Up-regulated	ADGRD1	17:46030139-46206056	0.787362	0.00142519
Up-regulated	HHIP	17:13448751-13558329	0.78553	0.0214442
Up-regulated	CASKIN2	19:56028992-56043211	0.784737	0.00142519
Up-regulated	JUNB	7:12736090-12737893	0.783822	0.00142519
Up-regulated	TCF7L1	11:49674138-49876828	0.782982	0.0125929
Up-regulated	COL5A2	2:7198508-7357287	0.780773	0.00142519
Up-regulated	SELENOO	5:119568729-119589195	0.779095	0.00142519
Up-regulated	SIVA1	21:69221994-69226412	0.776711	0.0195776
Up-regulated	NAT1	27:39013912-39020598	0.773758	0.0379215
Up-regulated	INAFM1	18:54282902-54283340	0.772579	0.0118874
Up-regulated	CMTM7	22:6821789-6869725	0.772446	0.0218809
Up-regulated	C4A	23:27372093-27386883	0.771829	0.00142519
Up-regulated	SHBG	19:27346146-27350672	0.771184	0.0392979
Up-regulated	NR2F2	21:10562378-10575195	0.770768	0.00142519
Up-regulated	RASL12	10:11983353-12010945	0.76971	0.0408909
Up-regulated	SERPINB1	23:50820671-50829829	0.768367	0.00588568
Up-regulated	ENSBTAG00000050801	13:65356483-65356774	0.767665	0.00142519
Up-regulated	LAMB2	22:50883644-50897890	0.767588	0.00142519
Up-regulated	ENSBTAG00000052369	NKLS02002005.1:77604-79758	0.767396	0.00142519
Up-regulated	ENSBTAG00000053709,UNC79	21:58086362-58328508	0.766016	0.00142519
Up-regulated	PHYHD1	11:99424316-99441357	0.764829	0.00486242
Up-regulated	BCAM	18:52562405-52574348	0.762106	0.00142519
Up-regulated	NHSL1	9:76205679-76463385	0.761491	0.00142519
Up-regulated	SLC6A12	5:107148044-107165693	0.761452	0.00270036
Up-regulated	KLF4	8:97174614-97179335	0.760629	0.00142519
Up-regulated	ATOH8	11:49082201-49126498	0.760004	0.0244047
Up-regulated	NFKBIZ	1:46190241-46201247	0.759192	0.0148234
Up-regulated	MNS1	10:53893422-53977929	0.758293	0.0414036
Up-regulated	EPHX2	8:74591007-74662149	0.75814	0.00142519
Up-regulated	SLC5A11	25:22514214-22571278	0.757934	0.00142519
Up-regulated	DNPH1	23:16822620-16824968	0.757597	0.00776103
Up-regulated	GJB6	12:36052302-36059944	0.756918	0.00142519
Up-regulated	ENSBTAG00000052720	26:15208966-15215069	0.756389	0.00142519
Up-regulated	RAB34	19:20139708-20143944	0.752044	0.00142519
Up-regulated	AGT	28:45757442-45768564	0.751729	0.00142519
Up-regulated	PLEKHH3	19:42725939-42734368	0.749561	0.00376366
Up-regulated	CTXN3	7:26301526-26313850	0.748605	0.00142519
Up-regulated	MESP1	21:21164832-21165917	0.746698	0.0423439
Up-regulated	C1orf53	16:76847269-76853904	0.745643	0.0273847
Up-regulated	LPAR1	8:100355968-100518129	0.742666	0.00142519
Up-regulated	NT5DC2	22:48291598-48368328	0.742532	0.0155945
Up-regulated	SELENBP1	3:19442660-19451510	0.742051	0.00142519
Up-regulated	SRGN	28:25474774-25490574	0.741261	0.00142519
Up-regulated	ASPA	19:24214151-24235481	0.741057	0.0103614
Up-regulated	ARSD	X:138668200-138683074	0.740635	0.0368155
Up-regulated	S1PR5	7:15021732-15025832	0.740618	0.00142519
Up-regulated	TAGLN2	3:9761197-9769010	0.738931	0.00142519
Up-regulated	SCARA3	8:11125658-11159325	0.738619	0.00142519
Up-regulated	FLI1	29:32051548-32184256	0.738102	0.0218809
Up-regulated	PLCD3	19:44781285-44802191	0.737638	0.00142519
Up-regulated	PHGDH	3:23565139-23596466	0.736818	0.00142519
Up-regulated	LMCD1	22:17919375-17976405	0.735906	0.00142519
Up-regulated	ERMN	2:39011019-39016794	0.734962	0.00142519
Up-regulated	JAM2	1:10702386-10787934	0.734225	0.0168274
Up-regulated	SLC2A12	9:72154433-72223405	0.734091	0.0182725
Up-regulated	PLPP3	3:89608082-89696904	0.733535	0.00142519
Up-regulated	USHBP1	7:5846575-5855842	0.732847	0.0208273
Up-regulated	LRP10	10:21950051-21955730	0.732376	0.00142519
Up-regulated	SLC35G1	26:15374938-15399424	0.730845	0.0118874
Up-regulated	TCF7L2	26:33466275-33668370	0.730544	0.00953782
Up-regulated	PLLP	18:25260163-25290238	0.730368	0.00142519
Up-regulated	PLA2R1	2:36271242-36405254	0.730236	0.00142519
Up-regulated	GMFG	18:49038390-49043335	0.729886	0.0312401
Up-regulated	SLC2A4RG	13:54030666-54033391	0.72915	0.00588568
Up-regulated	COL11A2	23:7350322-7378810	0.728563	0.00142519
Up-regulated	RBM43	2:44857601-44869106	0.728469	0.0472049
Up-regulated	ENSBTAG00000048781	11:104128202-104131916	0.728457	0.00142519
Up-regulated	SLC37A2	29:28495548-28524597	0.727956	0.0392979
Up-regulated	AHNAK	29:40815653-40907522	0.727726	0.00142519
Up-regulated	FOXF2	23:51700582-51705418	0.726258	0.00270036
Up-regulated	CD68	19:27312057-27314128	0.724637	0.0414036
Up-regulated	NFATC4	10:20800019-20809340	0.724549	0.0168274
Up-regulated	LTC4S	7:1519313-1522229	0.722503	0.0125929
Up-regulated	VWA1	16:51109183-51114581	0.720763	0.00142519
Up-regulated	SVIL	13:34569530-34751826	0.720227	0.00142519
Up-regulated	SSPN	5:83676932-83723213	0.719726	0.0141435
Up-regulated	RPRM	2:42650737-42652184	0.719534	0.00142519
Up-regulated	TSPAN4	29:50492677-50524139	0.718789	0.0201977
Up-regulated	TNC	8:104208977-104311676	0.717925	0.00142519
Up-regulated	KDELR3	5:110148626-110161850	0.714737	0.0268159
Up-regulated	ST6GALNAC2	19:55174501-55193764	0.71249	0.00588568
Up-regulated	PLEKHG3	10:76837232-76885380	0.712059	0.00142519
Up-regulated	PARD6G	24:341632-418744	0.71205	0.033428
Up-regulated	ANTXR2	6:94579876-94757659	0.711897	0.0125929
Up-regulated	SLC7A11	17:19415526-19485045	0.710987	0.0396505
Up-regulated	S100A13,S100A14	3:16756362-16776627	0.710962	0.0368155
Up-regulated	PAQR7	2:127217389-127222938	0.710829	0.0201977
Up-regulated	BOLA-DMB	23:7246581-7253835	0.709568	0.00486242
Up-regulated	HMG20B	7:20353043-20358586	0.708276	0.00685668
Up-regulated	C10H14orf93	10:21839184-21859297	0.707734	0.0218809
Up-regulated	MASP1	1:80006309-80074215	0.707715	0.00953782
Up-regulated	TOX	14:24946880-25258596	0.7065	0.00142519
Up-regulated	AFAP1L1	7:60664746-60740423	0.70599	0.0257072
Up-regulated	APOE	18:52637232-52640572	0.705585	0.00142519
Up-regulated	PLD2	19:26543143-26556510	0.704482	0.00142519
Up-regulated	UNC93B1	29:45516975-45527213	0.704018	0.00588568
Up-regulated	VCL	28:29876699-29989469	0.703943	0.00142519
Up-regulated	HEY2	9:25550029-25561094	0.703478	0.0148234
Up-regulated	VWF	5:104221023-104345680	0.702632	0.00142519
Up-regulated	LCAT	18:35421769-35425011	0.702172	0.00142519
Up-regulated	RYR1	18:48237458-48365215	0.699821	0.00142519
Up-regulated	ZFP36L1	10:80614619-80620778	0.699567	0.00142519
Up-regulated	SLC16A9	28:15308623-15393525	0.69936	0.0257072
Up-regulated	TPM2	8:59856502-59864645	0.699282	0.00142519
Up-regulated	TULP3	5:106845509-106875967	0.697958	0.00142519
Up-regulated	EYA2	13:75584897-75761781	0.696937	0.00376366
Up-regulated	BCL7C	25:26938950-26969724	0.695567	0.00486242
Up-regulated	NAPRT	14:1127517-1131606	0.695216	0.00142519
Up-regulated	TNFRSF10D	NKLS02001545.1:91184-147516	0.693031	0.00142519
Up-regulated	EPHA3	1:37110683-37519280	0.692464	0.0224952
Up-regulated	SALL1	18:19546248-19560362	0.690016	0.00376366
Up-regulated	FCGRT	18:55961444-55968132	0.689553	0.00142519
Up-regulated	PGF	10:86200948-86214110	0.688289	0.0408909
Up-regulated	PGM5	8:44402472-44612836	0.688167	0.00142519
Up-regulated	BCAT2	18:55411774-55425141	0.688007	0.0280022
Up-regulated	IGFBP4	19:40672668-40684245	0.687873	0.00142519
Up-regulated	CREB5	4:67314289-67752296	0.687584	0.0132848
Up-regulated	MT2A	18:24042347-24043480	0.687308	0.00142519
Up-regulated	FOLH1B	29:5885257-5958145	0.687016	0.00142519
Up-regulated	C3	7:17773674-17810616	0.686012	0.00142519
Up-regulated	MEIS1	11:64808521-64951995	0.685557	0.0132848
Up-regulated	ITGB3	19:46329944-46392416	0.684777	0.00270036
Up-regulated	GPX8	20:23940883-24005261	0.684396	0.00776103
Up-regulated	ALDH4A1	2:133756948-133790322	0.683422	0.00142519
Up-regulated	DBX2	5:35292253-35329974	0.683266	0.0118874
Up-regulated	KCNJ10	3:9585688-9638172	0.683022	0.0195776
Up-regulated	CD99	X:138754708-138785187	0.682952	0.00142519
Up-regulated	SOX17	14:22229595-22232109	0.682267	0.0379215
Up-regulated	TSPAN15	28:25803070-25855714	0.682254	0.00142519
Up-regulated	C16H1orf115	16:24176352-24188885	0.681529	0.00376366
Up-regulated	PRODH	17:73105783-73123446	0.680702	0.00142519
Up-regulated	TP53I13	19:20823067-20828587	0.678377	0.0141435
Up-regulated	MMP28	19:14587760-14613432	0.678183	0.0263208
Up-regulated	S100A16	3:16756362-16776627	0.677465	0.0111188
Up-regulated	PTCH1	8:82098119-82161357	0.6752	0.00142519
Up-regulated	RELL1	6:56945687-57025931	0.67445	0.0148234
Up-regulated	SLC25A24	3:35038386-35096479	0.674114	0.0301105
Up-regulated	KLHDC8B	22:50854956-50859766	0.674032	0.00142519
Up-regulated	ADIRF	28:41580543-41583091	0.671882	0.00142519
Up-regulated	TNS1	2:105902087-106118422	0.669103	0.00142519
Up-regulated	ADAMTS4	3:8303388-8311838	0.668053	0.0224952
Up-regulated	ZHX2	14:16772151-16792577	0.66761	0.00588568
Up-regulated	FKBP10	19:42006041-42014027	0.666642	0.0419496
Up-regulated	TMBIM1	2:106302073-106319619	0.665529	0.00142519
Up-regulated	TSC22D4	25:36077726-36087711	0.664779	0.00142519
Up-regulated	CNTFR	8:75920506-75958549	0.663648	0.00142519
Up-regulated	MYO1E	10:50958101-51177537	0.663037	0.00588568
Up-regulated	ADAMTS15	29:36560406-36584912	0.660358	0.0317804
Up-regulated	H3F3A	16:29079662-29087860	0.659633	0.00142519
Up-regulated	CCDC190	3:6567408-6576468	0.658494	0.00270036
Up-regulated	RHOG	15:51229041-51242505	0.657352	0.00486242
Up-regulated	LGALS9	19:19368209-19387215	0.656569	0.0148234
Up-regulated	SLC9A3R1	19:56653906-56671068	0.656283	0.00142519
Up-regulated	SALL3	24:1062200-1079138	0.655819	0.00685668
Up-regulated	BMP7	13:58889621-58975046	0.655106	0.00142519
Up-regulated	F3	3:48954584-48965477	0.654948	0.00142519
Up-regulated	ELN	25:33277643-33310763	0.654747	0.0125929
Up-regulated	MICALL2	25:41461262-41480286	0.653429	0.00142519
Up-regulated	CCDC13	22:14837846-14872151	0.653122	0.0162316
Up-regulated	RARRES1	1:108807495-108849597	0.651769	0.00142519
Up-regulated	PLD4	21:69348992-69356401	0.651292	0.0125929
Up-regulated	ZNF423	18:17963192-18309039	0.650765	0.00685668
Up-regulated	ATP1B3	1:127050090-127086255	0.648915	0.00142519
Up-regulated	OLIG2	1:2547062-2548046	0.648862	0.0155945
Up-regulated	LGR6	16:80312914-80399065	0.648643	0.0472049
Up-regulated	THSD1	12:21650958-21679257	0.648405	0.00685668
Up-regulated	ZNF3	25:36368809-36376716	0.647484	0.0477939
Up-regulated	SLC40A1	2:6776415-6800154	0.647294	0.00270036
Up-regulated	EPSTI1	12:13015396-13115267	0.64717	0.0356928
Up-regulated	MZT2B	17:72399345-72403587	0.645856	0.00685668
Up-regulated	SNRNP70	18:55614186-55618814	0.645456	0.00142519
Up-regulated	CRIP1	21:69755222-69757196	0.645206	0.0118874
Up-regulated	DOCK6	7:15628758-15676178	0.645001	0.00270036
Up-regulated	OLFML3	3:29390849-29394608	0.644913	0.00142519
Up-regulated	PLXNB3	X:36980018-36996610	0.644621	0.00486242
Up-regulated	PLXNB1	22:51439233-51463440	0.644302	0.00142519
Up-regulated	LAT2	25:33176554-33192047	0.643523	0.0176083
Up-regulated	PALLD	8:702605-1069003	0.642278	0.00142519
Up-regulated	DDO	9:39796262-39813956	0.640691	0.00376366
Up-regulated	CMTM5	10:21515533-21546661	0.640392	0.034074
Up-regulated	OAS1Y	17:61363052-61371004	0.637384	0.0125929
Up-regulated	AIFM3	17:72313146-72326846	0.636528	0.00142519
Up-regulated	ENSBTAG00000006383	X:119014566-119015361	0.636169	0.00142519
Up-regulated	GNB3	5:103602564-103609014	0.636061	0.0468132
Up-regulated	ENSBTAG00000038430	23:34453665-34454593	0.632989	0.00376366
Up-regulated	PTK7	23:16703731-16767981	0.632416	0.00270036
Up-regulated	HEPH	X:94232112-94370235	0.63206	0.00863803
Up-regulated	GSTT1	17:71318877-71326525	0.631871	0.00588568
Up-regulated	FA2H	18:2151215-2205687	0.63183	0.00376366
Up-regulated	STK3	14:65475372-65785445	0.631357	0.0408909
Up-regulated	TSKU	15:56179610-56193003	0.631098	0.00142519
Up-regulated	DLL1	9:103923191-103932600	0.630846	0.00486242
Up-regulated	EMILIN1	11:72551219-72559504	0.629911	0.0218809
Up-regulated	HHIPL1	21:64632129-64661815	0.629382	0.0408909
Up-regulated	CRTAP	22:7458980-7492376	0.62842	0.0132848
Up-regulated	CD9	5:104123608-104159392	0.628164	0.00142519
Up-regulated	ENSBTAG00000048353,ENSBTAG00000051845	25:2512967-2526112	0.624877	0.0323457
Up-regulated	PLEKHH2	11:25888954-25993933	0.624264	0.0379215
Up-regulated	ENSBTAG00000005146	23:28525597-28527983	0.623067	0.0419496
Up-regulated	RANBP3L	20:37936882-37991125	0.621975	0.0317804
Up-regulated	RADIL	25:39135357-39189367	0.620228	0.0464174
Up-regulated	ACSM5	25:18090664-18119714	0.618766	0.0407369
Up-regulated	MAGT1	X:74517591-74566517	0.618354	0.00142519
Up-regulated	ARSG	19:61752500-61886528	0.617049	0.0396505
Up-regulated	ENSBTAG00000049547,SLC12A7	20:71262837-71301030	0.615873	0.0103614
Up-regulated	CLDN11	1:96999961-97014928	0.612533	0.00142519
Up-regulated	EPHB4	25:35810462-35827441	0.609856	0.0356928
Up-regulated	NOTCH3	7:7910634-7950476	0.606982	0.00142519
Up-regulated	ABCA1	8:94603861-94719841	0.606434	0.00376366
Up-regulated	NFATC1	24:779626-866891	0.606292	0.0356928
Up-regulated	SLC13A5	19:25181427-25204840	0.605441	0.0208273
Up-regulated	HSF4,NOL3	18:34803085-34812057	0.60387	0.00142519
Up-regulated	CYBA	18:13883778-13893147	0.603553	0.0103614
Up-regulated	CA5B	X:127724913-127752302	0.603468	0.00588568
Up-regulated	TST	5:75435114-75452001	0.602967	0.0414036
Up-regulated	FIBIN	15:57703871-57707587	0.601251	0.00142519
Up-regulated	FGFR1	27:33549266-33599083	0.598616	0.00376366
Up-regulated	CCN1	3:58488377-58491302	0.597303	0.0132848
Up-regulated	ZNF786	4:112230994-112243363	0.596608	0.0218809
Up-regulated	CERS2	3:19792563-19834258	0.596604	0.0201977
Up-regulated	UACA	10:17533607-17619279	0.596213	0.00142519
Up-regulated	SEMA3G	22:48445744-48455607	0.59593	0.0237937
Up-regulated	TPRA1	22:59919818-59929774	0.594917	0.00776103
Up-regulated	TF	1:135579068-135618070	0.594911	0.00142519
Up-regulated	MARVELD1	26:18867897-18872334	0.594696	0.00685668
Up-regulated	MICALL1	5:109709316-109737117	0.594534	0.00863803
Up-regulated	TRMT44	6:114718708-114744471	0.593434	0.00685668
Up-regulated	DDC	4:5336435-5441308	0.592316	0.0290431
Up-regulated	ENSBTAG00000040427	26:18481418-18550454	0.5921	0.0125929
Up-regulated	P3H3	5:103610116-103623450	0.591654	0.00142519
Up-regulated	SLC38A3	22:50131868-50146728	0.589942	0.00376366
Up-regulated	PDLIM4	7:22148142-22162595	0.589322	0.00376366
Up-regulated	CYP4V2	27:16249746-16266690	0.588563	0.00776103
Up-regulated	RPS29	10:26779222-26779393	0.587809	0.0419496
Up-regulated	HOMER3	7:4275959-4283926	0.587588	0.0323457
Up-regulated	COL18A1	1:145202137-145296595	0.587354	0.0111188
Up-regulated	C11H2orf68	11:49397838-49403916	0.586629	0.0295218
Up-regulated	SELENOM	17:69961733-69964249	0.585967	0.0392979
Up-regulated	SERPINH1	15:54737996-54748417	0.58524	0.00376366
Up-regulated	ENSBTAG00000049572	5:98438973-98458164	0.585117	0.0111188
Up-regulated	CD63	5:57528942-57532768	0.584868	0.00142519
Up-regulated	HDAC1	2:121225583-121257548	0.584043	0.00776103
Up-regulated	LRIG1	22:34953093-35215061	0.582947	0.0290431
Up-regulated	CNKSR3	9:91103522-91214302	0.582816	0.00953782
Up-regulated	ANXA3	6:93300735-93373380	0.580573	0.0218809
Up-regulated	KIF7	21:21057492-21074608	0.58053	0.0317804
Up-regulated	PCSK1N	X:86939603-86944224	0.579079	0.00486242
Up-regulated	PPP1R1B	19:40006304-40015041	0.579023	0.00142519
Up-regulated	SQOR	10:64811086-64864928	0.577658	0.0214442
Up-regulated	MAP3K11	29:43778591-43795152	0.577046	0.0111188
Up-regulated	COX7A1	18:46806390-46808127	0.57631	0.0208273
Up-regulated	AIF1	23:27685448-27687723	0.575355	0.0273847
Up-regulated	CBS	1:143219188-143242441	0.575153	0.00376366
Up-regulated	ABHD14B	22:48962167-48965810	0.573991	0.0168274
Up-regulated	FUCA1	2:129056427-129079502	0.573682	0.00142519
Up-regulated	CD38	6:110986236-111044215	0.573285	0.0218809
Up-regulated	FZD1	4:8665914-8670064	0.572684	0.00863803
Up-regulated	MUSK	8:100188590-100282649	0.572313	0.00863803
Up-regulated	PIPOX	19:20406350-20419985	0.57201	0.0491816
Up-regulated	NACC2	11:103518409-103598058	0.571604	0.0111188
Up-regulated	BBOX1	15:57758971-57839046	0.571045	0.0295218
Up-regulated	FNDC3B	1:95121235-95406498	0.570854	0.0290431
Up-regulated	CPNE2	18:25134032-25166257	0.569196	0.0103614
Up-regulated	PLAU	28:29791111-29799836	0.566042	0.0408909
Up-regulated	CERCAM	11:99005556-99017657	0.566003	0.00270036
Up-regulated	ENSBTAG00000024407	3:19199746-19250840	0.564155	0.0168274
Up-regulated	MYRF	29:40197140-40232303	0.56401	0.00776103
Up-regulated	ANTKMT	25:619681-625700	0.563289	0.0346517
Up-regulated	LRP5	29:45807107-45927821	0.563144	0.00953782
Up-regulated	GNPTG	25:1072872-1083886	0.562303	0.00376366
Up-regulated	PDPN	16:54008202-54043523	0.561375	0.0389395
Up-regulated	GLIS2	25:3497841-3504227	0.560373	0.0103614
Up-regulated	ARHGAP29	3:49238268-49319832	0.560035	0.00776103
Up-regulated	AGTRAP	16:41927835-41947957	0.559197	0.0408909
Up-regulated	VIT	11:19157432-19280885	0.557797	0.00953782
Up-regulated	AQP4	24:30013325-30027871	0.556325	0.00142519
Up-regulated	HHATL	22:14824748-14834446	0.556059	0.0237937
Up-regulated	MISP3	7:11623510-11626222	0.555783	0.0237937
Up-regulated	APCDD1	24:42127686-42159372	0.555562	0.0111188
Up-regulated	SERTAD3	18:49774641-49778162	0.555385	0.0307538
Up-regulated	CLIC4	2:128114761-128188876	0.554298	0.00486242
Up-regulated	TOB1	19:35883031-35886936	0.554292	0.00776103
Up-regulated	ENOSF1	24:35564898-35587720	0.550655	0.0408909
Up-regulated	GPT	14:438529-442163	0.55012	0.0118874
Up-regulated	MGST1	5:93497063-93521047	0.549266	0.00588568
Up-regulated	SNCAIP	7:31380876-31541086	0.548862	0.00776103
Up-regulated	SPRY1	17:34353124-34357245	0.547939	0.0257072
Up-regulated	KCNG2	24:614233-636393	0.546908	0.0323457
Up-regulated	UCP2	15:53409781-53416245	0.546343	0.00588568
Up-regulated	S100A1	3:16751301-16755589	0.543078	0.00376366
Up-regulated	GPRC5C,TTYH2	19:56971844-57186696	0.543043	0.00685668
Up-regulated	CTDSP1	2:106408439-106413567	0.542797	0.0384683
Up-regulated	SLC27A1	7:5605374-5646428	0.542479	0.00376366
Up-regulated	HYAL1	22:50029858-50032903	0.542382	0.0268159
Up-regulated	SGK1	9:72305978-72418535	0.542376	0.00270036
Up-regulated	UBC	17:50887543-50892468	0.542267	0.00142519
Up-regulated	VCAN	7:83356439-83476139	0.54216	0.0268159
Up-regulated	SS18	24:30670050-30746241	0.540576	0.00588568
Up-regulated	RAMP1	3:117279521-117320622	0.540442	0.00376366
Up-regulated	CAVIN3	15:46710949-46712568	0.540276	0.0182725
Up-regulated	LOXL1	21:34663150-34687592	0.539982	0.0190534
Up-regulated	PROSER2	13:12436966-12479175	0.53996	0.0280022
Up-regulated	MT3	18:24051081-24052904	0.538039	0.0118874
Up-regulated	FOXO1	12:21900229-21991693	0.537959	0.0437997
Up-regulated	FUCA2	9:80952915-80972653	0.53795	0.0346517
Up-regulated	S100A4	3:16824125-16826559	0.536104	0.00776103
Up-regulated	S1PR1	3:42027457-42039822	0.535849	0.00142519
Up-regulated	CNN2	7:43534715-43543285	0.533651	0.0307538
Up-regulated	PPP1R3C	26:13208457-13213362	0.530418	0.00376366
Up-regulated	MAL	11:1848631-1873328	0.528434	0.00376366
Up-regulated	OLIG1	1:2497797-2499871	0.528351	0.00486242
Up-regulated	GSN	8:110686131-110733968	0.527828	0.00142519
Up-regulated	SLC1A4	11:63379681-63409616	0.526683	0.00142519
Up-regulated	DDAH2	23:27581608-27585128	0.525641	0.0244047
Up-regulated	IER5L	11:99627618-99629173	0.524604	0.0491816
Up-regulated	NWD1	7:6235789-6318228	0.524542	0.0103614
Up-regulated	FLNA	X:37397603-37422791	0.524303	0.00376366
Up-regulated	MCRIP2	25:546280-558068	0.524115	0.0301105
Up-regulated	SLCO2B1	15:54375513-54427957	0.523633	0.0141435
Up-regulated	ENSBTAG00000053126	15:77387844-77388822	0.523481	0.00953782
Up-regulated	FKBP14	4:66328676-66340716	0.523025	0.0448163
Up-regulated	ZNF580	18:61900981-61901500	0.52158	0.0487631
Up-regulated	SLC41A1	16:3531265-3551208	0.521453	0.00270036
Up-regulated	NR4A1	5:27820351-27839685	0.52131	0.0237937
Up-regulated	ITPKB	16:29639430-29743812	0.517911	0.00863803
Up-regulated	RAB3D	7:15736269-15747432	0.516146	0.00588568
Up-regulated	RPS28	7:16968060-16969193	0.515548	0.0268159
Up-regulated	GFAP	19:44611312-44621130	0.514784	0.0111188
Up-regulated	TXNIP	3:21383710-21387865	0.514657	0.00863803
Up-regulated	SCRG1	8:5783454-5795853	0.513952	0.0162316
Up-regulated	GREM1	10:29964363-29978686	0.513764	0.0218809
Up-regulated	QSOX1	16:61362224-61403864	0.513462	0.0312401
Up-regulated	MKNK2	7:21489872-21501464	0.513418	0.0218809
Up-regulated	ADD3	26:30579475-30711953	0.510062	0.00376366
Up-regulated	OCLN	20:10230182-10276416	0.509567	0.0407369
Up-regulated	SNX18	20:24546478-24575118	0.509315	0.0118874
Up-regulated	PLIN3	7:19291173-19311897	0.509109	0.0433432
Up-regulated	SLC20A2	27:37252189-37363184	0.509026	0.00376366
Up-regulated	SCD	26:21263726-21279185	0.507311	0.00376366
Up-regulated	SMO	4:93108629-93132945	0.507085	0.0218809
Up-regulated	ARAP1	15:52239473-52300725	0.506094	0.0168274
Up-regulated	SLAIN1	12:52840662-52892666	0.505054	0.0118874
Up-regulated	WNT7B	5:116230308-116284408	0.504902	0.0132848
Up-regulated	CHCHD10	17:71226029-71227888	0.504334	0.0155945
Up-regulated	RNPEPL1	3:119958669-119967450	0.504038	0.0295218
Up-regulated	BRI3	25:37736098-37744499	0.503176	0.0103614
Up-regulated	OPALIN	26:17684302-17698885	0.502214	0.0290431
Up-regulated	PBXIP1	3:15627231-15643667	0.500455	0.00685668
Up-regulated	MRPL57	12:35582807-35583891	0.500055	0.0427334
Up-regulated	MLC1	5:119451453-119473072	0.499293	0.00270036
Up-regulated	LRRC61	4:112737744-112749403	0.499005	0.0237937
Up-regulated	PTPN6	5:103502497-103518817	0.498498	0.0168274
Up-regulated	ATG4C	3:82756142-82852335	0.498318	0.0408909
Up-regulated	TMEM97	19:19806849-19814864	0.497431	0.0374053
Up-regulated	SREBF1	19:34633132-34649213	0.496158	0.0141435
Up-regulated	ARHGEF40	10:26001807-26023736	0.4941	0.0214442
Up-regulated	CST6	29:44101042-44102573	0.49362	0.0285268
Up-regulated	FLT1	12:31624124-31829369	0.493558	0.033428
Up-regulated	GSTM3	3:33652465-33655778	0.492065	0.00270036
Up-regulated	CROCC	2:135617020-135668617	0.491001	0.0190534
Up-regulated	GPR37	4:89019865-89037983	0.490941	0.0162316
Up-regulated	ABHD3	24:34541294-34591097	0.490144	0.0176083
Up-regulated	SAPCD2	11:106094743-106102179	0.489778	0.0195776
Up-regulated	ASAP3	2:129367151-129417868	0.489203	0.0423439
Up-regulated	MOXD1	9:70257746-70355603	0.485566	0.0329055
Up-regulated	FTL	18:55538468-55540364	0.484681	0.0103614
Up-regulated	ENSBTAG00000053264	5:114257684-114268117	0.483244	0.0323457
Up-regulated	PPP1R15A	18:55473996-55477628	0.482602	0.0472049
Up-regulated	CHCHD6	22:60288808-60389500	0.482561	0.0362223
Up-regulated	ENSBTAG00000012692,GSTM1	3:33667201-33731268	0.482218	0.0263208
Up-regulated	COL11A1	3:40305056-40530663	0.481621	0.0346517
Up-regulated	ZNF444	18:63526742-63535355	0.48089	0.0384683
Up-regulated	COL8A1	1:43902263-44073696	0.479322	0.0362223
Up-regulated	TMEM256	19:27081978-27083126	0.478165	0.0423439
Up-regulated	TRIM8	26:23265724-23279452	0.477167	0.0103614
Up-regulated	ADAMTS10	7:17159712-17179480	0.477012	0.0437997
Up-regulated	GLTP	17:63377040-63399500	0.476584	0.0201977
Up-regulated	LLGL1	19:34398895-34413732	0.476208	0.0195776
Up-regulated	ATP13A4	1:73893639-74020388	0.475923	0.0301105
Up-regulated	CD302	2:36552659-36579199	0.47428	0.0273847
Up-regulated	SWAP70	15:42918199-43062549	0.474262	0.0285268
Up-regulated	SLC5A6	11:72420088-72430694	0.471693	0.0295218
Up-regulated	MYO1C	19:22596198-22621272	0.471578	0.0468132
Up-regulated	SEMA6A	7:37316828-37446102	0.471384	0.0464174
Up-regulated	DCHS1	15:46407408-46444149	0.469865	0.0257072
Up-regulated	MYL12A	24:37407891-37413272	0.468674	0.0148234
Up-regulated	PAMR1	15:65950562-66028384	0.467703	0.0201977
Up-regulated	INPPL1	15:51827478-51847286	0.465438	0.0182725
Up-regulated	LAPTM5	2:122807358-122833480	0.465366	0.0155945
Up-regulated	ZNF395	8:10335581-10384049	0.464725	0.0442522
Up-regulated	LGI4	18:45851471-45860240	0.463276	0.0111188
Up-regulated	DBI	2:71192387-71197568	0.463206	0.0118874
Up-regulated	DIPK1B	11:104113960-104127351	0.461266	0.0263208
Up-regulated	CLU	8:11176837-11194518	0.459586	0.0408909
Up-regulated	ITGB5	1:69196880-69312128	0.45899	0.0290431
Up-regulated	UNC5B	28:27352170-27443527	0.458759	0.0295218
Up-regulated	TJP2	8:45284976-45412774	0.45841	0.0407369
Up-regulated	PNRC2	2:128938565-128942609	0.458008	0.0103614
Up-regulated	CKB	21:68158056-68161297	0.455398	0.0317804
Up-regulated	SLC14A1	24:45407554-45464253	0.452169	0.0214442
Up-regulated	STK17A	4:77478668-77515252	0.451613	0.0352583
Up-regulated	RPS29	10:42627500-42629504	0.450798	0.0392979
Up-regulated	IGFBP7	6:72405715-72486115	0.450312	0.0280022
Up-regulated	TTYH1	18:62862295-62875689	0.44968	0.0155945
Up-regulated	SLC25A1	17:72617236-72620215	0.449485	0.0396505
Up-regulated	APOD	1:72061982-72075639	0.449408	0.0208273
Up-regulated	DACT2	9:102551962-102558097	0.447604	0.0231984
Up-regulated	RPL39	X:4150047-4153937	0.440998	0.0427334
Up-regulated	RAMP2	19:42799858-42802110	0.440581	0.0437997
Up-regulated	GSTP1	29:45441028-45444880	0.439927	0.0218809
Up-regulated	TOB2	5:112539938-112549987	0.439589	0.0384683
Up-regulated	UGT8	6:10925711-11037983	0.439483	0.0329055
Up-regulated	SEC61A1	22:59545657-59559392	0.437483	0.0237937
Up-regulated	LAMA1	24:39951774-40062824	0.436878	0.0280022
Up-regulated	TSPAN33	4:93068850-93088762	0.435807	0.0208273
Up-regulated	ATP1B2	19:27364090-27369121	0.43484	0.0231984
Up-regulated	NR3C1	7:54344784-54463486	0.434547	0.0402498
Up-regulated	ERCC4	25:12833434-12874714	0.434459	0.0487631
Up-regulated	PLAT	27:37053714-37077724	0.433439	0.0346517
Up-regulated	CTSV	8:83553381-83558696	0.433127	0.0408909
Up-regulated	PPDPF	13:54136170-54137886	0.430163	0.0295218
Up-regulated	CDKN1B	5:97104350-97109627	0.428856	0.0273847
Up-regulated	DHCR7	29:48285095-48304702	0.4277	0.033428
Up-regulated	ELOVL2	23:45206987-45255969	0.426067	0.0374053
Up-regulated	HEPACAM	29:28381618-28398677	0.425727	0.0162316
Up-regulated	RPS27	3:16447955-16449471	0.425173	0.0379215
Up-regulated	FABP5	14:44488894-44494877	0.424596	0.0195776
Up-regulated	PRDX1	3:100550575-100565166	0.421434	0.0257072
Up-regulated	ETNPPL	6:16554036-16573066	0.420624	0.0487631
Up-regulated	RHOU	28:697338-706882	0.420362	0.0458992
Up-regulated	NDRG2	10:26078547-26087333	0.416949	0.0392979
Up-regulated	SNTA1	13:62888940-62915182	0.416771	0.0408909
Up-regulated	RHOC	3:30617922-30624465	0.416238	0.0312401
Up-regulated	CNP	19:42130920-42138136	0.412884	0.0458992
Up-regulated	CD81	29:49197116-49216812	0.412235	0.0285268
Up-regulated	MSMO1	17:517312-534143	0.376865	0.0427334

## Sheet: Supp T5 Panther GO
Supplementary Table 4 Panther GO enrichment analysis of the up-regulated differentially expressed genes (DEG) in the aggressive Lidia breed.
GO biological process complete	Homo Sapiens ref. list- genes	Fold Enrichment	Raw P-value	FDR
growth involved in heart morphogenesis (GO:0003241)	3	25.57	0.000976	0.0196
endothelial cell-cell adhesion (GO:0071603)	4	19.18	0.00166	0.0304
positive regulation of hyaluranon cable assembly (GO:1900106)	4	19.18	0.00166	0.0303
regulation of hyaluranon cable assembly (GO:1900104)	4	19.18	0.00166	0.0303
alpha-ketoglutarate transport (GO:0015742)	4	19.18	0.00166	0.0302
Notch signaling involved in heart development (GO:0061314)	4	19.18	0.00166	0.0302
BMP signaling pathway involved in heart development (GO:0061312)	4	19.18	0.00166	0.0302
arterial endothelial cell differentiation (GO:0060842)	4	19.18	0.00166	0.0301
cell migration involved in endocardial cushion formation (GO:0003273)	4	19.18	0.00166	0.0301
muscular septum morphogenesis (GO:0003150)	4	19.18	0.00166	0.03
mesenchymal to epithelial transition involved in metanephros morphogenesis (GO:0003337)	7	18.26	4.74e-05	0.0016
cell communication by electrical coupling (GO:0010644)	6	17.05	0.000349	0.00829
cell proliferation involved in metanephros development (GO:0072203)	5	15.34	0.00258	0.0434
mesenchymal cell differentiation involved in kidney development (GO:0072161)	5	15.34	0.00258	0.0433
mesangial cell development (GO:0072143)	5	15.34	0.00258	0.0433
glomerular capillary formation (GO:0072104)	5	15.34	0.00258	0.0432
glomerulus vasculature morphogenesis (GO:0072103)	5	15.34	0.00258	0.0432
mesenchymal cell differentiation involved in renal system development (GO:2001012)	5	15.34	0.00258	0.0431
mesangial cell differentiation (GO:0072007)	5	15.34	0.00258	0.0431
positive regulation of cell migration by vascular endothelial growth factor signaling pathway (GO:0038089)	5	15.34	0.00258	0.043
regulation of keratinocyte apoptotic process (GO:1902172)	5	15.34	0.00258	0.043
cardiac vascular smooth muscle cell differentiation (GO:0060947)	5	15.34	0.00258	0.0429
blood vessel endothelial cell differentiation (GO:0060837)	5	15.34	0.00258	0.0429
epithelial-mesenchymal cell signaling (GO:0060684)	5	15.34	0.00258	0.0428
ciliary body morphogenesis (GO:0061073)	5	15.34	0.00258	0.0428
atrioventricular valve formation (GO:0003190)	5	15.34	0.00258	0.0427
cranial suture morphogenesis (GO:0060363)	7	14.61	0.000532	0.0118
cellular response to iron ion (GO:0071281)	7	14.61	0.000532	0.0117
pulmonary artery morphogenesis (GO:0061156)	7	14.61	0.000532	0.0117
vascular smooth muscle cell development (GO:0097084)	7	14.61	0.000532	0.0117
glomerular visceral epithelial cell development (GO:0072015)	9	14.2	0.000113	0.00332
pulmonary valve morphogenesis (GO:0003184)	11	13.95	2.42e-05	0.000879
cell differentiation involved in metanephros development (GO:0072202)	13	13.77	5.27e-06	0.000237
complement activation, alternative pathway (GO:0006957)	8	12.78	0.000775	0.0161
cell proliferation involved in kidney development (GO:0072111)	8	12.78	0.000775	0.0161
regulation of blood vessel endothelial cell proliferation involved in sprouting angiogenesis (GO:1903587)	8	12.78	0.000775	0.016
pericardium morphogenesis (GO:0003344)	8	12.78	0.000775	0.016
glomerular epithelial cell development (GO:0072310)	10	12.78	0.000164	0.00454
metanephric renal vesicle morphogenesis (GO:0072283)	10	12.78	0.000164	0.00453
mesenchymal to epithelial transition (GO:0060231)	12	12.78	3.52e-05	0.00122
renal vesicle development (GO:0072087)	12	12.78	3.52e-05	0.00122
left/right axis specification (GO:0070986)	10	12.78	0.000164	0.00452
cell migration involved in heart development (GO:0060973)	10	12.78	0.000164	0.00451
type B pancreatic cell development (GO:0003323)	12	12.78	3.52e-05	0.00122
ureter development (GO:0072189)	15	11.93	1.09e-05	0.000434
endocardial cushion formation (GO:0003272)	15	11.93	1.09e-05	0.000433
vascular endothelial growth factor signaling pathway (GO:0038084)	13	11.8	4.98e-05	0.00167
embryonic skeletal joint morphogenesis (GO:0060272)	11	11.62	0.000231	0.00593
renal vesicle morphogenesis (GO:0072077)	11	11.62	0.000231	0.00592
regulation of transcription from RNA polymerase II promoter involved in heart development (GO:1901213)	11	11.62	0.000231	0.00591
vascular smooth muscle cell differentiation (GO:0035886)	11	11.62	0.000231	0.0059
collecting duct development (GO:0072044)	9	11.36	0.00109	0.0216
mesodermal cell fate commitment (GO:0001710)	9	11.36	0.00109	0.0216
lateral mesoderm development (GO:0048368)	9	11.36	0.00109	0.0216
retina vasculature morphogenesis in camera-type eye (GO:0061299)	9	11.36	0.00109	0.0215
glomerular visceral epithelial cell differentiation (GO:0072112)	14	10.96	6.89e-05	0.00223
glomerulus vasculature development (GO:0072012)	14	10.96	6.89e-05	0.00223
renal filtration cell differentiation (GO:0061318)	14	10.96	6.89e-05	0.00222
cell surface receptor signaling pathway involved in heart development (GO:0061311)	14	10.96	6.89e-05	0.00222
cell differentiation involved in kidney development (GO:0061005)	35	10.96	2.52e-10	3.06e-08
pulmonary valve development (GO:0003177)	14	10.96	6.89e-05	0.00221
epithelial cell differentiation involved in kidney development (GO:0035850)	26	10.82	7.04e-08	5.45e-06
glandular epithelial cell development (GO:0002068)	17	10.53	2.06e-05	0.000773
glomerular epithelial cell differentiation (GO:0072311)	15	10.23	9.34e-05	0.00283
mesenchymal cell proliferation (GO:0010463)	15	10.23	9.34e-05	0.00283
negative regulation of extracellular matrix organization (GO:1903054)	10	10.23	0.00147	0.0277
epithelial cell fate commitment (GO:0072148)	10	10.23	0.00147	0.0276
regulation of extracellular matrix assembly (GO:1901201)	10	10.23	0.00147	0.0276
regulation of cell fate specification (GO:0042659)	10	10.23	0.00147	0.0275
epithelial to mesenchymal transition involved in endocardial cushion formation (GO:0003198)	10	10.23	0.00147	0.0275
embryonic skeletal joint development (GO:0072498)	13	9.83	0.000425	0.00975
positive regulation of Rho protein signal transduction (GO:0035025)	13	9.83	0.000425	0.00973
glomerular epithelium development (GO:0072010)	16	9.59	0.000124	0.00359
kidney vasculature development (GO:0061440)	16	9.59	0.000124	0.00359
renal system vasculature development (GO:0061437)	16	9.59	0.000124	0.00358
smooth muscle tissue development (GO:0048745)	19	9.42	3.67e-05	0.00127
extracellular matrix assembly (GO:0085029)	19	9.42	3.67e-05	0.00126
positive regulation of endothelial cell chemotaxis (GO:2001028)	11	9.3	0.00195	0.0343
kidney mesenchyme development (GO:0072074)	11	9.3	0.00195	0.0343
bone trabecula morphogenesis (GO:0061430)	11	9.3	0.00195	0.0343
endochondral ossification (GO:0001958)	25	9.2	3.27e-06	0.000162
replacement ossification (GO:0036075)	25	9.2	3.27e-06	0.000162
type B pancreatic cell differentiation (GO:0003309)	17	9.02	0.000163	0.00452
cellular response to vascular endothelial growth factor stimulus (GO:0035924)	29	8.82	1.28e-06	7.08e-05
modified amino acid transport (GO:0072337)	18	8.52	0.00021	0.00552
central nervous system myelination (GO:0022010)	15	8.52	0.000723	0.0152
epithelial cell-cell adhesion (GO:0090136)	15	8.52	0.000723	0.0152
axon ensheathment in central nervous system (GO:0032291)	15	8.52	0.000723	0.0152
aorta morphogenesis (GO:0035909)	21	8.52	6.19e-05	0.00203
enteroendocrine cell differentiation (GO:0035883)	18	8.52	0.00021	0.00551
craniofacial suture morphogenesis (GO:0097094)	15	8.52	0.000723	0.0152
endocardial cushion development (GO:0003197)	36	8.52	1.5e-07	1.02e-05
smooth muscle cell differentiation (GO:0051145)	24	8.52	1.84e-05	0.000697
metanephric nephron development (GO:0072210)	25	8.18	2.34e-05	0.000866
semi-lunar valve development (GO:1905314)	25	8.18	2.34e-05	0.000864
spinal cord dorsal/ventral patterning (GO:0021513)	19	8.07	0.000268	0.00672
regulation of vascular endothelial growth factor receptor signaling pathway (GO:0030947)	19	8.07	0.000268	0.00671
positive regulation of epithelial to mesenchymal transition (GO:0010718)	35	8.04	8.06e-07	4.77e-05
hindlimb morphogenesis (GO:0035137)	35	8.04	8.06e-07	4.75e-05
metanephric nephron morphogenesis (GO:0072273)	16	7.99	0.000919	0.0186
dorsal/ventral neural tube patterning (GO:0021904)	16	7.99	0.000919	0.0186
trabecula morphogenesis (GO:0061383)	42	7.91	9.35e-08	6.89e-06
endocardial cushion morphogenesis (GO:0003203)	26	7.87	2.97e-05	0.00105
regulation of macrophage migration (GO:1905521)	23	7.78	9.96e-05	0.00299
embryonic digestive tract development (GO:0048566)	30	7.67	1.12e-05	0.000443
regulation of SMAD protein signal transduction (GO:0060390)	20	7.67	0.000337	0.00806
peptide cross-linking (GO:0018149)	20	7.67	0.000337	0.00805
mesodermal cell differentiation (GO:0048333)	20	7.67	0.000337	0.00803
regulation of cell fate commitment (GO:0010453)	20	7.67	0.000337	0.00802
embryonic hindlimb morphogenesis (GO:0035116)	27	7.58	3.72e-05	0.00128
regulation of endothelial cell chemotaxis (GO:2001026)	17	7.52	0.00115	0.0224
positive regulation of cardiac muscle cell proliferation (GO:0060045)	17	7.52	0.00115	0.0224
regulation of vascular endothelial growth factor signaling pathway (GO:1900746)	17	7.52	0.00115	0.0223
positive regulation of phospholipase C activity (GO:0010863)	17	7.52	0.00115	0.0223
endothelium development (GO:0003158)	55	7.44	6.53e-09	5.97e-07
regulation of heart morphogenesis (GO:2000826)	31	7.42	1.39e-05	0.000544
collagen fibril organization (GO:0030199)	31	7.42	1.39e-05	0.000543
regulation of gastrulation (GO:0010470)	31	7.42	1.39e-05	0.000541
trabecula formation (GO:0060343)	21	7.31	0.00042	0.00969
cardiac epithelial to mesenchymal transition (GO:0060317)	21	7.31	0.00042	0.00967
spinal cord patterning (GO:0021511)	21	7.31	0.00042	0.00966
regulation of bone development (GO:1903010)	18	7.1	0.00143	0.0271
regulation of cardiac muscle cell differentiation (GO:2000725)	18	7.1	0.00143	0.027
middle ear morphogenesis (GO:0042474)	18	7.1	0.00143	0.027
left/right pattern formation (GO:0060972)	18	7.1	0.00143	0.0269
regulation of extracellular matrix organization (GO:1903053)	29	7.05	5.71e-05	0.00189
heart trabecula morphogenesis (GO:0061384)	29	7.05	5.71e-05	0.00189
positive regulation of sprouting angiogenesis (GO:1903672)	29	7.05	5.71e-05	0.00188
glomerulus development (GO:0032835)	40	7.03	2.42e-06	0.000127
artery morphogenesis (GO:0048844)	51	7.02	1.06e-07	7.63e-06
negative regulation of smoothened signaling pathway (GO:0045879)	22	6.97	0.000517	0.0115
cellular response to retinoic acid (GO:0071300)	26	6.88	0.000189	0.00506
negative regulation of striated muscle cell differentiation (GO:0051154)	26	6.88	0.000189	0.00505
positive regulation of phospholipase activity (GO:0010518)	26	6.88	0.000189	0.00504
mesenchyme morphogenesis (GO:0072132)	41	6.86	2.97e-06	0.000149
regulation of protein import into nucleus (GO:0042306)	41	6.86	2.97e-06	0.000149
positive regulation of BMP signaling pathway (GO:0030513)	30	6.82	6.99e-05	0.00224
regulation of cellular response to vascular endothelial growth factor stimulus (GO:1902547)	19	6.73	0.00175	0.0314
regulation of branching involved in ureteric bud morphogenesis (GO:0090189)	19	6.73	0.00175	0.0313
regulation of phospholipase C activity (GO:1900274)	19	6.73	0.00175	0.0313
positive regulation of cardiac muscle tissue growth (GO:0055023)	19	6.73	0.00175	0.0312
prostate gland epithelium morphogenesis (GO:0060740)	19	6.73	0.00175	0.0312
heart valve morphogenesis (GO:0003179)	38	6.73	9.67e-06	0.000392
epithelial tube branching involved in lung morphogenesis (GO:0060441)	23	6.67	0.000632	0.0136
negative regulation of embryonic development (GO:0045992)	23	6.67	0.000632	0.0136
negative regulation of epithelial cell differentiation (GO:0030857)	31	6.6	8.51e-05	0.00263
positive regulation of Ras protein signal transduction (GO:0046579)	31	6.6	8.51e-05	0.00263
endodermal cell differentiation (GO:0035987)	32	6.39	0.000103	0.00307
positive regulation of receptor-mediated endocytosis (GO:0048260)	28	6.39	0.000279	0.00695
regulation of cardiocyte differentiation (GO:1905207)	28	6.39	0.000279	0.00694
regulation of protein import (GO:1904589)	44	6.39	5.3e-06	0.000238
positive regulation of cardiac muscle tissue development (GO:0055025)	28	6.39	0.000279	0.00692
positive regulation of protein import into nucleus (GO:0042307)	32	6.39	0.000103	0.00307
cardiac atrium morphogenesis (GO:0003209)	28	6.39	0.000279	0.00691
positive regulation of glial cell differentiation (GO:0045687)	24	6.39	0.000765	0.0159
endothelial cell differentiation (GO:0045446)	48	6.39	1.99e-06	0.000106
tissue regeneration (GO:0042246)	40	6.39	1.42e-05	0.000549
cell fate commitment involved in formation of primary germ layer (GO:0060795)	20	6.39	0.00212	0.0366
prostate gland morphogenesis (GO:0060512)	20	6.39	0.00212	0.0365
complement activation (GO:0006956)	29	6.17	0.000336	0.00805
oligodendrocyte development (GO:0014003)	29	6.17	0.000336	0.00804
nephron epithelium development (GO:0072009)	88	6.1	6.43e-10	7.02e-08
positive regulation of heart growth (GO:0060421)	21	6.09	0.00254	0.043
humoral immune response mediated by circulating immunoglobulin (GO:0002455)	21	6.09	0.00254	0.043
regulation of odontogenesis (GO:0042481)	21	6.09	0.00254	0.0429
positive regulation of pri-miRNA transcription by RNA polymerase II (GO:1902895)	21	6.09	0.00254	0.0429
nephron development (GO:0072006)	110	6.04	7.2e-12	1.15e-09
embryonic camera-type eye development (GO:0031076)	34	6.02	0.000148	0.00418
endochondral bone morphogenesis (GO:0060350)	47	5.98	9.1e-06	0.000374
endocrine pancreas development (GO:0031018)	30	5.97	0.000401	0.00931
regulation of phospholipase activity (GO:0010517)	30	5.97	0.000401	0.00929
cardiac atrium development (GO:0003230)	30	5.97	0.000401	0.00928
heart valve development (GO:0003170)	43	5.95	2.43e-05	0.00088
forelimb morphogenesis (GO:0035136)	39	5.9	6.52e-05	0.00213
negative regulation of Notch signaling pathway (GO:0045746)	26	5.9	0.00109	0.0217
regulation of sodium ion transmembrane transport (GO:1902305)	26	5.9	0.00109	0.0216
negative regulation of blood vessel endothelial cell migration (GO:0043537)	26	5.9	0.00109	0.0216
non-canonical Wnt signaling pathway (GO:0035567)	26	5.9	0.00109	0.0216
positive regulation of lipase activity (GO:0060193)	35	5.84	0.000176	0.00477
endoderm formation (GO:0001706)	35	5.84	0.000176	0.00476
metanephros development (GO:0001656)	70	5.84	1.16e-07	8.22e-06
positive regulation of protein import (GO:1904591)	35	5.84	0.000176	0.00475
regulation of animal organ formation (GO:0003156)	35	5.84	0.000176	0.00474
regeneration (GO:0031099)	57	5.83	1.81e-06	9.75e-05
negative regulation of Wnt signaling pathway (GO:0030178)	114	5.83	1.43e-11	2.17e-09
glutathione metabolic process (GO:0006749)	22	5.81	0.00303	0.0489
morphogenesis of an epithelial sheet (GO:0002011)	44	5.81	2.89e-05	0.00102
negative regulation of sprouting angiogenesis (GO:1903671)	22	5.81	0.00303	0.0488
regulation of mesonephros development (GO:0061217)	22	5.81	0.00303	0.0488
negative regulation of cartilage development (GO:0061037)	22	5.81	0.00303	0.0487
regulation of sprouting angiogenesis (GO:1903670)	53	5.79	4.81e-06	0.000218
regulation of establishment of planar polarity (GO:0090175)	31	5.77	0.000475	0.0107
embryonic eye morphogenesis (GO:0048048)	31	5.77	0.000475	0.0107
embryonic forelimb morphogenesis (GO:0035115)	31	5.77	0.000475	0.0107
cell-cell junction assembly (GO:0007043)	58	5.73	2.15e-06	0.000114
columnar/cuboidal epithelial cell development (GO:0002066)	45	5.68	3.41e-05	0.00119
positive regulation of small GTPase mediated signal transduction (GO:0051057)	36	5.68	0.000208	0.00547
negative regulation of leukocyte migration (GO:0002686)	36	5.68	0.000208	0.00546
homotypic cell-cell adhesion (GO:0034109)	27	5.68	0.0013	0.0249
regulation of endothelial cell differentiation (GO:0045601)	27	5.68	0.0013	0.0249
collagen metabolic process (GO:0032963)	27	5.68	0.0013	0.0248
regulation of kidney development (GO:0090183)	41	5.61	9.11e-05	0.00277
kidney epithelium development (GO:0072073)	114	5.61	7.29e-11	1.01e-08
apical junction assembly (GO:0043297)	32	5.59	0.000561	0.0122
regulation of BMP signaling pathway (GO:0030510)	64	5.59	1.13e-06	6.32e-05
embryonic digit morphogenesis (GO:0042733)	55	5.58	6.69e-06	0.000284
artery development (GO:0060840)	69	5.56	5.02e-07	3.22e-05
glandular epithelial cell differentiation (GO:0002067)	37	5.53	0.000244	0.00622
tight junction organization (GO:0120193)	28	5.48	0.00152	0.0283
positive regulation of angiogenesis (GO:0045766)	117	5.46	1.18e-10	1.52e-08
outflow tract morphogenesis (GO:0003151)	61	5.45	3.48e-06	0.000171
regulation of cardiac muscle tissue development (GO:0055024)	47	5.44	4.7e-05	0.0016
negative regulation of wound healing (GO:0061045)	47	5.44	4.7e-05	0.00159
bone morphogenesis (GO:0060349)	80	5.43	1.17e-07	8.25e-06
positive regulation of animal organ morphogenesis (GO:0110110)	66	5.42	1.55e-06	8.38e-05
regulation of cell migration involved in sprouting angiogenesis (GO:0090049)	33	5.42	0.000658	0.0141
endoderm development (GO:0007492)	57	5.38	9.18e-06	0.000376
muscle tissue morphogenesis (GO:0060415)	57	5.38	9.18e-06	0.000375
negative regulation of osteoblast differentiation (GO:0045668)	38	5.38	0.000286	0.00704
nephron epithelium morphogenesis (GO:0072088)	62	5.36	4.07e-06	0.000193
nephron morphogenesis (GO:0072028)	62	5.36	4.07e-06	0.000192
nephron tubule development (GO:0072080)	72	5.33	8.04e-07	4.78e-05
positive regulation of phosphatidylinositol 3-kinase signaling (GO:0014068)	53	5.31	2.42e-05	0.000883
vasculogenesis (GO:0001570)	53	5.31	2.42e-05	0.000881
negative regulation of chemotaxis (GO:0050922)	29	5.29	0.00178	0.0316
regulation of pri-miRNA transcription by RNA polymerase II (GO:1902893)	29	5.29	0.00178	0.0316
digestive tract morphogenesis (GO:0048546)	39	5.24	0.000333	0.00805
negative regulation of muscle cell differentiation (GO:0051148)	39	5.24	0.000333	0.00804
anion homeostasis (GO:0055081)	39	5.24	0.000333	0.00802
ventricular cardiac muscle tissue morphogenesis (GO:0055010)	39	5.24	0.000333	0.00801
negative regulation of canonical Wnt signaling pathway (GO:0090090)	88	5.23	8.28e-08	6.23e-06
cell fate specification (GO:0001708)	54	5.21	2.82e-05	0.001
positive regulation of protein localization to nucleus (GO:1900182)	54	5.21	2.82e-05	0.001
cardiac septum morphogenesis (GO:0060411)	64	5.19	5.51e-06	0.000246
positive regulation of vasculature development (GO:1904018)	129	5.15	1.53e-10	1.9e-08
positive regulation of Notch signaling pathway (GO:0045747)	30	5.11	0.00207	0.0359
regulation of cell adhesion mediated by integrin (GO:0033628)	35	5.11	0.000892	0.0181
regulation of endothelial cell proliferation (GO:0001936)	85	5.11	2.5e-07	1.65e-05
mesonephric tubule morphogenesis (GO:0072171)	50	5.11	7.41e-05	0.00235
regulation of mononuclear cell migration (GO:0071675)	30	5.11	0.00207	0.0359
proximal/distal pattern formation (GO:0009954)	30	5.11	0.00207	0.0358
regulation of cardiac muscle tissue growth (GO:0055021)	30	5.11	0.00207	0.0358
regulation of Notch signaling pathway (GO:0008593)	65	5.11	6.39e-06	0.000274
embryonic limb morphogenesis (GO:0030326)	110	5.11	4.42e-09	4.27e-07
regulation of epithelial to mesenchymal transition (GO:0010717)	65	5.11	6.39e-06	0.000273
embryonic appendage morphogenesis (GO:0035113)	110	5.11	4.42e-09	4.24e-07
regulation of animal organ morphogenesis (GO:2000027)	146	5.08	1.82e-11	2.7e-09
branching morphogenesis of an epithelial tube (GO:0048754)	111	5.07	5.12e-09	4.83e-07
renal tubule development (GO:0061326)	76	5.05	1.46e-06	7.91e-05
chondrocyte differentiation (GO:0002062)	56	5.02	3.78e-05	0.00129
oligodendrocyte differentiation (GO:0048709)	51	5.01	8.57e-05	0.00264
positive regulation of nucleocytoplasmic transport (GO:0046824)	51	5.01	8.57e-05	0.00263
dicarboxylic acid transport (GO:0006835)	46	5	0.000195	0.00518
ventricular cardiac muscle tissue development (GO:0003229)	46	5	0.000195	0.00517
embryonic cranial skeleton morphogenesis (GO:0048701)	41	4.99	0.000447	0.0102
mucopolysaccharide metabolic process (GO:1903510)	41	4.99	0.000447	0.0102
embryonic skeletal system morphogenesis (GO:0048704)	77	4.98	1.68e-06	9.06e-05
regulation of biomineralization (GO:0110149)	72	4.97	3.78e-06	0.000182
regulation of biomineral tissue development (GO:0070167)	72	4.97	3.78e-06	0.000182
mesenchymal cell differentiation (GO:0048762)	108	4.97	1.52e-08	1.33e-06
regulation of phosphatidylinositol 3-kinase signaling (GO:0014066)	67	4.96	8.52e-06	0.000353
negative regulation of endothelial cell proliferation (GO:0001937)	31	4.95	0.00239	0.0408
negative regulation of blood coagulation (GO:0030195)	31	4.95	0.00239	0.0408
morphogenesis of a branching structure (GO:0001763)	145	4.94	7.21e-11	1.01e-08
glial cell development (GO:0021782)	78	4.92	1.93e-06	0.000103
positive regulation of muscle organ development (GO:0048636)	47	4.9	0.000225	0.00582
positive regulation of striated muscle tissue development (GO:0045844)	47	4.9	0.000225	0.0058
embryonic heart tube morphogenesis (GO:0003143)	47	4.9	0.000225	0.00579
regulation of embryonic development (GO:0045995)	110	4.88	2.02e-08	1.72e-06
limb morphogenesis (GO:0035108)	131	4.88	9.26e-10	9.81e-08
appendage morphogenesis (GO:0035107)	131	4.88	9.26e-10	9.73e-08
regulation of epidermal cell differentiation (GO:0045604)	42	4.87	0.000515	0.0115
heart looping (GO:0001947)	42	4.87	0.000515	0.0115
regulation of lipase activity (GO:0060191)	42	4.87	0.000515	0.0114
cell-cell junction organization (GO:0045216)	84	4.87	9.9e-07	5.66e-05
mesenchyme development (GO:0060485)	158	4.85	2.19e-11	3.18e-09
axis specification (GO:0009798)	58	4.85	5e-05	0.00167
branching involved in ureteric bud morphogenesis (GO:0001658)	37	4.84	0.00119	0.0229
regulation of nitric oxide biosynthetic process (GO:0045428)	32	4.79	0.00275	0.0451
muscle organ morphogenesis (GO:0048644)	64	4.79	2.54e-05	0.000914
negative regulation of hemostasis (GO:1900047)	32	4.79	0.00275	0.0451
positive regulation of organ growth (GO:0046622)	32	4.79	0.00275	0.045
positive regulation of muscle tissue development (GO:1901863)	48	4.79	0.000258	0.00651
mesonephric tubule development (GO:0072164)	75	4.77	5.73e-06	0.000254
mesonephric epithelium development (GO:0072163)	75	4.77	5.73e-06	0.000253
ureteric bud development (GO:0001657)	75	4.77	5.73e-06	0.000253
smoothened signaling pathway (GO:0007224)	59	4.77	5.74e-05	0.00189
formation of primary germ layer (GO:0001704)	86	4.76	1.3e-06	7.18e-05
negative regulation of endothelial cell migration (GO:0010596)	43	4.76	0.000591	0.0127
cardiac chamber morphogenesis (GO:0003206)	113	4.75	3.03e-08	2.48e-06
regulation of striated muscle cell differentiation (GO:0051153)	70	4.75	1.29e-05	0.000508
regulation of osteoblast differentiation (GO:0045667)	92	4.72	6.63e-07	4.1e-05
heart morphogenesis (GO:0003007)	195	4.72	4.51e-13	8.36e-11
positive regulation of gliogenesis (GO:0014015)	38	4.71	0.00136	0.026
digestive tract development (GO:0048565)	98	4.7	3.39e-07	2.2e-05
cardiac muscle tissue morphogenesis (GO:0055008)	49	4.7	0.000296	0.00723
ureteric bud morphogenesis (GO:0060675)	49	4.7	0.000296	0.00722
regulation of epithelial cell differentiation (GO:0030856)	109	4.69	7.74e-08	5.92e-06
neuron fate commitment (GO:0048663)	60	4.69	6.56e-05	0.00214
extracellular matrix organization (GO:0030198)	142	4.68	9.33e-10	9.73e-08
morphogenesis of a branching epithelium (GO:0061138)	137	4.67	2.08e-09	2.08e-07
face development (GO:0060324)	44	4.65	0.000676	0.0144
mesenchymal cell development (GO:0014031)	55	4.65	0.000149	0.0042
response to retinoic acid (GO:0032526)	44	4.65	0.000676	0.0144
kidney morphogenesis (GO:0060993)	77	4.65	7.47e-06	0.000315
renal system development (GO:0072001)	215	4.64	7.81e-14	1.57e-11
cell junction assembly (GO:0034329)	94	4.62	8.64e-07	5.02e-05
extracellular structure organization (GO:0043062)	144	4.62	1.21e-09	1.24e-07
cardiac ventricle morphogenesis (GO:0003208)	61	4.61	7.48e-05	0.00236
regulation of morphogenesis of an epithelium (GO:1905330)	89	4.6	1.93e-06	0.000103
limb development (GO:0060173)	156	4.59	3.16e-10	3.74e-08
positive regulation of neural precursor cell proliferation (GO:2000179)	39	4.59	0.00155	0.0287
appendage development (GO:0048736)	156	4.59	3.16e-10	3.71e-08
aorta development (GO:0035904)	39	4.59	0.00155	0.0287
positive regulation of endothelial cell migration (GO:0010595)	78	4.59	8.51e-06	0.000354
positive regulation of endothelial cell proliferation (GO:0001938)	56	4.57	0.000169	0.00466
regulation of protein localization to nucleus (GO:1900180)	84	4.57	4.32e-06	0.000202
embryonic heart tube development (GO:0035050)	56	4.57	0.000169	0.00465
embryonic organ morphogenesis (GO:0048562)	241	4.56	6.78e-15	1.54e-12
determination of heart left/right asymmetry (GO:0061371)	45	4.55	0.00077	0.016
mesonephros development (GO:0001823)	79	4.53	9.68e-06	0.000392
kidney development (GO:0001822)	204	4.51	1.45e-12	2.55e-10
osteoblast differentiation (GO:0001649)	74	4.49	2.17e-05	0.000808
positive regulation of endocytosis (GO:0045807)	57	4.49	0.000192	0.00511
regulation of myoblast differentiation (GO:0045661)	40	4.47	0.00177	0.0315
urogenital system development (GO:0001655)	240	4.47	2.51e-14	5.53e-12
astrocyte differentiation (GO:0048708)	40	4.47	0.00177	0.0314
positive regulation of smooth muscle cell proliferation (GO:0048661)	40	4.47	0.00177	0.0314
skeletal system morphogenesis (GO:0048705)	183	4.47	3.13e-11	4.46e-09
ear development (GO:0043583)	183	4.47	3.13e-11	4.41e-09
ear morphogenesis (GO:0042471)	103	4.47	6.45e-07	4e-05
positive regulation of osteoblast differentiation (GO:0045669)	46	4.45	0.000875	0.0178
digestive system development (GO:0055123)	104	4.43	7.3e-07	4.39e-05
negative regulation of ossification (GO:0030279)	58	4.41	0.000218	0.00567
cartilage development (GO:0051216)	122	4.4	9.63e-08	7.02e-06
regulation of vasculature development (GO:1901342)	233	4.39	1.81e-13	3.58e-11
ossification (GO:0001503)	169	4.39	3.88e-10	4.41e-08
lung morphogenesis (GO:0060425)	41	4.37	0.002	0.035
cellular iron ion homeostasis (GO:0006879)	41	4.37	0.002	0.035
retinoid metabolic process (GO:0001523)	41	4.37	0.002	0.0349
regulation of chondrocyte differentiation (GO:0032330)	41	4.37	0.002	0.0349
regulation of DNA-templated transcription in response to stress (GO:0043620)	41	4.37	0.002	0.0348
regulation of angiogenesis (GO:0045765)	212	4.34	3.89e-12	6.45e-10
negative regulation of response to wounding (GO:1903035)	59	4.33	0.000247	0.00626
nephron tubule morphogenesis (GO:0072078)	59	4.33	0.000247	0.00625
cranial skeletal system development (GO:1904888)	59	4.33	0.000247	0.00624
dorsal/ventral pattern formation (GO:0009953)	65	4.33	0.000124	0.00358
regulation of Wnt signaling pathway (GO:0030111)	221	4.28	2.83e-12	4.75e-10
regulation of blood vessel endothelial cell migration (GO:0043535)	72	4.26	7.02e-05	0.00224
diterpenoid metabolic process (GO:0016101)	42	4.26	0.00226	0.0387
positive regulation of fat cell differentiation (GO:0045600)	48	4.26	0.00112	0.0219
regulation of muscle cell differentiation (GO:0051147)	96	4.26	4.59e-06	0.000212
regulation of epithelial cell apoptotic process (GO:1904035)	48	4.26	0.00112	0.0219
embryonic organ development (GO:0048568)	356	4.24	1.26e-18	5.37e-16
bone development (GO:0060348)	157	4.23	6.01e-09	5.6e-07
positive regulation of epithelial cell proliferation (GO:0050679)	133	4.23	8.92e-08	6.65e-06
sensory organ morphogenesis (GO:0090596)	218	4.22	7.93e-12	1.25e-09
regulation of cellular response to growth factor stimulus (GO:0090287)	194	4.22	1.18e-10	1.51e-08
camera-type eye morphogenesis (GO:0048593)	97	4.22	5.17e-06	0.000233
negative regulation of cell migration (GO:0030336)	194	4.22	1.18e-10	1.5e-08
epidermal cell differentiation (GO:0009913)	91	4.21	1.02e-05	0.00041
cardiac septum development (GO:0003279)	91	4.21	1.02e-05	0.000409
epithelial cell development (GO:0002064)	158	4.21	6.75e-09	6.14e-07
regulation of nucleocytoplasmic transport (GO:0046822)	79	4.21	3.98e-05	0.00136
regulation of smooth muscle cell proliferation (GO:0048660)	67	4.2	0.000157	0.00439
cell junction organization (GO:0034330)	128	4.19	1.97e-07	1.31e-05
regulation of bone mineralization (GO:0030500)	61	4.19	0.000313	0.00757
cardiac ventricle development (GO:0003231)	104	4.18	2.94e-06	0.000149
morphogenesis of an epithelium (GO:0002009)	362	4.17	2.53e-18	9.9e-16
canonical Wnt signaling pathway (GO:0060070)	43	4.16	0.00255	0.0429
response to antineoplastic agent (GO:0097327)	43	4.16	0.00255	0.0428
regulation of endothelial cell migration (GO:0010594)	129	4.16	2.21e-07	1.47e-05
Notch signaling pathway (GO:0007219)	74	4.15	8.87e-05	0.00271
cardiac chamber development (GO:0003205)	142	4.14	6.43e-08	5e-06
pancreas development (GO:0031016)	56	4.11	0.000703	0.0149
organ growth (GO:0035265)	56	4.11	0.000703	0.0148
positive regulation of epithelial cell differentiation (GO:0030858)	50	4.09	0.00141	0.0268
odontogenesis (GO:0042476)	75	4.09	9.94e-05	0.00299
regulation of morphogenesis of a branching structure (GO:0060688)	50	4.09	0.00141	0.0268
blood vessel morphogenesis (GO:0048514)	282	4.08	5.6e-14	1.14e-11
epithelial tube morphogenesis (GO:0060562)	251	4.07	1.48e-12	2.57e-10
inner ear development (GO:0048839)	157	4.07	2.34e-08	1.96e-06
regulation of glial cell differentiation (GO:0045685)	44	4.07	0.00286	0.0464
regulation of sodium ion transport (GO:0002028)	44	4.07	0.00286	0.0464
positive regulation of blood vessel endothelial cell migration (GO:0043536)	44	4.07	0.00286	0.0463
renal tubule morphogenesis (GO:0061333)	63	4.06	0.000393	0.00917
vasculature development (GO:0001944)	379	4.05	4.42e-18	1.56e-15
humoral immune response (GO:0006959)	76	4.04	0.000111	0.00329
neural crest cell differentiation (GO:0014033)	57	4.04	0.000787	0.0162
regulation of Rho protein signal transduction (GO:0035023)	57	4.04	0.000787	0.0162
embryonic skeletal system development (GO:0048706)	108	4.02	4.63e-06	0.000212
blood vessel development (GO:0001568)	356	4.02	7.63e-17	2.44e-14
gland morphogenesis (GO:0022612)	89	4.02	3.17e-05	0.00111
neural crest cell development (GO:0014032)	51	4.01	0.00158	0.0291
negative regulation of cell motility (GO:2000146)	204	4.01	3.65e-10	4.18e-08
glial cell differentiation (GO:0010001)	134	4.01	3.87e-07	2.5e-05
negative regulation of cellular component movement (GO:0051271)	217	4.01	1.06e-10	1.42e-08
connective tissue development (GO:0061448)	160	3.99	3.26e-08	2.64e-06
regulation of cell-substrate adhesion (GO:0010810)	148	3.97	1.25e-07	8.73e-06
regulation of organ growth (GO:0046620)	58	3.97	0.000879	0.0179
positive regulation of cell-substrate adhesion (GO:0010811)	84	3.96	7e-05	0.00223
regulation of canonical Wnt signaling pathway (GO:0060828)	168	3.96	2.07e-08	1.75e-06
cardiovascular system development (GO:0072358)	388	3.95	1.19e-17	3.98e-15
positive regulation of epithelial cell migration (GO:0010634)	110	3.95	5.76e-06	0.000253
response to wounding (GO:0009611)	246	3.95	1.23e-11	1.93e-09
spinal cord development (GO:0021510)	78	3.93	0.000138	0.00394
regulation of ossification (GO:0030278)	156	3.93	7.93e-08	6.03e-06
inner ear morphogenesis (GO:0042472)	85	3.91	7.79e-05	0.00244
gastrulation (GO:0007369)	119	3.87	4.03e-06	0.000192
specification of symmetry (GO:0009799)	86	3.86	8.67e-05	0.00265
odontogenesis of dentin-containing tooth (GO:0042475)	53	3.86	0.00197	0.0345
respiratory system development (GO:0060541)	159	3.86	1.09e-07	7.78e-06
tube morphogenesis (GO:0035239)	491	3.85	5.95e-21	4.65e-18
regulation of heart rate (GO:0002027)	60	3.84	0.00109	0.0216
eye morphogenesis (GO:0048592)	120	3.84	4.48e-06	0.000209
tissue morphogenesis (GO:0048729)	448	3.82	6.6e-19	3.44e-16
mesoderm development (GO:0007498)	87	3.82	9.62e-05	0.00291
heart development (GO:0007507)	375	3.82	5.79e-16	1.57e-13
drug transmembrane transport (GO:0006855)	54	3.79	0.00218	0.0375
cellular response to acid chemical (GO:0071229)	108	3.79	1.72e-05	0.000656
respiratory tube development (GO:0030323)	142	3.78	9.02e-07	5.23e-05
epithelial cell differentiation (GO:0030855)	367	3.76	3.38e-15	8.08e-13
wound healing (GO:0042060)	204	3.76	4.95e-09	4.71e-07
positive regulation of transmembrane receptor protein serine/threonine kinase signaling pathway (GO:0090100)	68	3.76	0.000673	0.0143
regulation of epithelial cell proliferation (GO:0050678)	252	3.75	8.41e-11	1.15e-08
embryonic placenta development (GO:0001892)	75	3.75	0.000376	0.00881
carboxylic acid transmembrane transport (GO:1905039)	82	3.74	0.00021	0.00551
organic acid transmembrane transport (GO:1903825)	82	3.74	0.00021	0.0055
negative regulation of vasculature development (GO:1901343)	89	3.73	0.000118	0.00344
negative regulation of locomotion (GO:0040013)	226	3.73	9.97e-10	1.03e-07
regulation of stem cell proliferation (GO:0072091)	55	3.72	0.00242	0.0411
positive regulation of ossification (GO:0045778)	69	3.71	0.000745	0.0155
columnar/cuboidal epithelial cell differentiation (GO:0002065)	84	3.65	0.000257	0.00649
stem cell development (GO:0048864)	56	3.65	0.00268	0.0441
ventricular septum development (GO:0003281)	56	3.65	0.00268	0.044
renal system process (GO:0003014)	63	3.65	0.00148	0.0276
stem cell differentiation (GO:0048863)	119	3.65	1.45e-05	0.000557
embryonic morphogenesis (GO:0048598)	462	3.65	9.8e-18	3.36e-15
lung development (GO:0030324)	140	3.65	2.63e-06	0.000136
neural tube development (GO:0021915)	141	3.63	2.89e-06	0.000147
determination of bilateral symmetry (GO:0009855)	85	3.61	0.000284	0.00699
roof of mouth development (GO:0060021)	78	3.61	0.000507	0.0113
regulation of epidermis development (GO:0045682)	64	3.6	0.00163	0.03
regulation of blood coagulation (GO:0030193)	57	3.59	0.00295	0.0479
regulation of cartilage development (GO:0061035)	57	3.59	0.00295	0.0478
circulatory system development (GO:0072359)	620	3.59	1.26e-22	1.36e-19
tube formation (GO:0035148)	129	3.57	1.1e-05	0.000436
regulation of leukocyte chemotaxis (GO:0002688)	79	3.56	0.000558	0.0122
angiogenesis (GO:0001525)	194	3.56	7.95e-08	6.02e-06
sensory organ development (GO:0007423)	426	3.54	1.97e-15	5.03e-13
tube development (GO:0035295)	654	3.52	7.3e-23	8.56e-20
regulation of fat cell differentiation (GO:0045598)	102	3.51	0.000119	0.00345
gliogenesis (GO:0042063)	168	3.5	9.27e-07	5.35e-05
positive regulation of intracellular protein transport (GO:0090316)	95	3.5	0.000212	0.00551
animal organ morphogenesis (GO:0009887)	718	3.49	1.31e-24	2.05e-21
negative regulation of protein secretion (GO:0050709)	88	3.49	0.000377	0.00882
regulation of smoothened signaling pathway (GO:0008589)	66	3.49	0.00198	0.0346
pattern specification process (GO:0007389)	324	3.47	1.41e-11	2.16e-09
skeletal system development (GO:0001501)	369	3.46	6.03e-13	1.09e-10
embryonic epithelial tube formation (GO:0001838)	111	3.46	8.06e-05	0.00252
response to acid chemical (GO:0001101)	148	3.46	5.58e-06	0.000249
regulation of epithelial cell migration (GO:0010632)	178	3.45	6.92e-07	4.2e-05
ameboidal-type cell migration (GO:0001667)	119	3.44	4.98e-05	0.00167
cell-substrate adhesion (GO:0031589)	119	3.44	4.98e-05	0.00167
somite development (GO:0061053)	67	3.43	0.00217	0.0373
cellular response to metal ion (GO:0071248)	97	3.43	0.000254	0.00643
morphogenesis of embryonic epithelium (GO:0016331)	127	3.42	3.08e-05	0.00108
anterior/posterior pattern specification (GO:0009952)	157	3.42	3.79e-06	0.000182
regulation of striated muscle tissue development (GO:0016202)	90	3.41	0.000453	0.0103
negative regulation of peptide secretion (GO:0002792)	90	3.41	0.000453	0.0102
negative regulation of supramolecular fiber organization (GO:1902904)	105	3.41	0.000157	0.00439
regulation of transmembrane receptor protein serine/threonine kinase signaling pathway (GO:0090092)	158	3.4	4.14e-06	0.000195
primary neural tube formation (GO:0014020)	83	3.39	0.000808	0.0166
neural tube formation (GO:0001841)	91	3.37	0.000495	0.0111
epithelial cell proliferation (GO:0050673)	76	3.36	0.00145	0.0272
muscle organ development (GO:0007517)	190	3.36	6.13e-07	3.84e-05
regulation of chemotaxis (GO:0050920)	137	3.36	2.28e-05	0.000843
regulation of leukocyte migration (GO:0002685)	145	3.35	1.41e-05	0.000546
organic acid transport (GO:0015849)	191	3.35	6.69e-07	4.1e-05
carboxylic acid transport (GO:0046942)	191	3.35	6.69e-07	4.08e-05
epithelium development (GO:0060429)	743	3.34	4.28e-23	5.48e-20
negative regulation of neuron differentiation (GO:0045665)	138	3.33	2.48e-05	0.000897
epithelial tube formation (GO:0072175)	115	3.33	0.000115	0.00339
cardiac muscle tissue development (GO:0048738)	115	3.33	0.000115	0.00338
negative regulation of DNA-binding transcription factor activity (GO:0043433)	115	3.33	0.000115	0.00337
camera-type eye development (GO:0043010)	230	3.33	5.63e-08	4.41e-06
positive regulation of cell motility (GO:2000147)	369	3.33	6.53e-12	1.06e-09
skin development (GO:0043588)	154	3.32	9.5e-06	0.000387
positive regulation of cell migration (GO:0030335)	355	3.31	2.03e-11	2.98e-09
regulation of cell migration (GO:0030334)	619	3.3	6.17e-19	3.34e-16
regulation of muscle tissue development (GO:1901861)	93	3.3	0.00059	0.0128
regulation of muscle organ development (GO:0048634)	93	3.3	0.00059	0.0127
cellular modified amino acid metabolic process (GO:0006575)	101	3.29	0.000362	0.00855
regulation of cell junction assembly (GO:1901888)	70	3.29	0.00284	0.0463
regulation of gliogenesis (GO:0014013)	70	3.29	0.00284	0.0462
peptidyl-tyrosine phosphorylation (GO:0018108)	109	3.28	0.000222	0.00576
regionalization (GO:0003002)	257	3.28	1.74e-08	1.5e-06
ensheathment of neurons (GO:0007272)	78	3.28	0.00173	0.0311
axon ensheathment (GO:0008366)	78	3.28	0.00173	0.0311
anatomical structure formation involved in morphogenesis (GO:0048646)	634	3.27	6.82e-19	3.43e-16
muscle tissue development (GO:0060537)	227	3.27	1.39e-07	9.61e-06
endocrine system development (GO:0035270)	94	3.26	0.000643	0.0138
positive regulation of cellular component movement (GO:0051272)	377	3.26	1.29e-11	1.99e-09
cellular response to inorganic substance (GO:0071241)	110	3.25	0.000242	0.00618
cell-matrix adhesion (GO:0007160)	79	3.24	0.00188	0.0332
regulation of wound healing (GO:0061041)	103	3.23	0.000429	0.00981
peptidyl-tyrosine modification (GO:0018212)	111	3.22	0.000264	0.00663
placenta development (GO:0001890)	119	3.22	0.000162	0.00452
regulation of cell motility (GO:2000145)	651	3.22	8.83e-19	4.15e-16
cell fate commitment (GO:0045165)	176	3.2	6.03e-06	0.000263
positive regulation of intracellular transport (GO:0032388)	128	3.2	0.000108	0.00322
negative regulation of secretion by cell (GO:1903531)	120	3.2	0.000176	0.00474
regulation of heart contraction (GO:0008016)	120	3.2	0.000176	0.00473
negative regulation of angiogenesis (GO:0016525)	80	3.2	0.00204	0.0355
visual system development (GO:0150063)	264	3.2	3.11e-08	2.53e-06
regulation of anatomical structure morphogenesis (GO:0022603)	705	3.19	7.23e-20	4.63e-17
positive regulation of locomotion (GO:0040017)	393	3.19	1.54e-11	2.31e-09
cell adhesion (GO:0007155)	506	3.18	1.86e-14	4.15e-12
negative regulation of cell population proliferation (GO:0008285)	459	3.18	3.76e-13	7.15e-11
negative regulation of blood vessel morphogenesis (GO:2000181)	81	3.16	0.00222	0.038
biological adhesion (GO:0022610)	511	3.15	2.79e-14	6.03e-12
sensory system development (GO:0048880)	268	3.15	4.29e-08	3.4e-06
eye development (GO:0001654)	261	3.13	7.51e-08	5.78e-06
negative regulation of cell adhesion (GO:0007162)	180	3.12	8.33e-06	0.000347
regulation of cellular component movement (GO:0051270)	705	3.12	7.21e-19	3.5e-16
determination of left/right symmetry (GO:0007368)	82	3.12	0.00241	0.041
muscle structure development (GO:0061061)	321	3.11	3.6e-09	3.52e-07
epidermis development (GO:0008544)	165	3.1	2.36e-05	0.000866
developmental growth (GO:0048589)	298	3.09	1.64e-08	1.43e-06
tissue development (GO:0009888)	1202	3.08	3.12e-31	8.79e-28
multicellular organism growth (GO:0035264)	83	3.08	0.00261	0.0431
regulation of locomotion (GO:0040012)	708	3.07	2.83e-18	1.08e-15
cell-cell signaling by wnt (GO:0198738)	134	3.05	0.000175	0.00479
negative regulation of secretion (GO:0051048)	134	3.05	0.000175	0.00478
Wnt signaling pathway (GO:0016055)	134	3.05	0.000175	0.00477
growth (GO:0040007)	302	3.05	2.23e-08	1.88e-06
regulation of cell-matrix adhesion (GO:0001952)	84	3.04	0.00283	0.0461
negative regulation of cellular response to growth factor stimulus (GO:0090288)	101	3.04	0.00114	0.0222
positive regulation of Wnt signaling pathway (GO:0030177)	101	3.04	0.00114	0.0221
positive regulation of cell population proliferation (GO:0008284)	598	3.04	3.36e-15	8.16e-13
ammonium ion metabolic process (GO:0097164)	93	3.02	0.00186	0.0329
regulation of intracellular protein transport (GO:0033157)	144	3.02	0.000126	0.00362
regulation of blood circulation (GO:1903522)	144	3.02	0.000126	0.00361
negative regulation of nervous system development (GO:0051961)	195	3.02	8.88e-06	0.000365
negative regulation of cell-cell adhesion (GO:0022408)	119	3.01	0.000499	0.0112
regulation of cell adhesion (GO:0030155)	495	3	2.05e-12	3.52e-10
transmembrane receptor protein tyrosine kinase signaling pathway (GO:0007169)	239	3	1.1e-06	6.2e-05
striated muscle tissue development (GO:0014706)	215	2.97	4.61e-06	0.000212
negative regulation of growth (GO:0045926)	155	2.97	9.76e-05	0.00294
negative regulation of neurogenesis (GO:0050768)	181	2.97	2.69e-05	0.000962
vascular process in circulatory system (GO:0003018)	95	2.96	0.00217	0.0373
transmembrane receptor protein serine/threonine kinase signaling pathway (GO:0007178)	130	2.95	0.000385	0.00899
negative regulation of epithelial cell proliferation (GO:0050680)	104	2.95	0.00143	0.027
regulation of reactive oxygen species metabolic process (GO:2000377)	113	2.94	0.000945	0.0191
enzyme linked receptor protein signaling pathway (GO:0007167)	375	2.93	2.79e-09	2.76e-07
positive regulation of chemotaxis (GO:0050921)	96	2.93	0.00234	0.0399
negative regulation of cell development (GO:0010721)	211	2.91	9.94e-06	0.000401
regulation of cell population proliferation (GO:0042127)	1091	2.91	1.54e-24	2.17e-21
negative regulation of hemopoiesis (GO:1903707)	106	2.89	0.00166	0.0303
regulation of response to wounding (GO:1903034)	124	2.89	0.000724	0.0152
adenylate cyclase-modulating G protein-coupled receptor signaling pathway (GO:0007188)	98	2.87	0.0027	0.0444
positive regulation of lipid metabolic process (GO:0045834)	98	2.87	0.0027	0.0444
hormone metabolic process (GO:0042445)	116	2.87	0.00118	0.0227
cellular response to growth factor stimulus (GO:0071363)	277	2.86	7.28e-07	4.4e-05
negative regulation of response to external stimulus (GO:0032102)	251	2.85	2.62e-06	0.000136
negative regulation of protein transport (GO:0051224)	127	2.82	0.000895	0.0181
anatomical structure morphogenesis (GO:0009653)	1518	2.81	8.9e-32	1.25e-27
organic anion transport (GO:0015711)	294	2.78	8.42e-07	4.92e-05
response to growth factor (GO:0070848)	286	2.77	1.35e-06	7.39e-05
positive regulation of cell adhesion (GO:0045785)	296	2.76	9.63e-07	5.53e-05
regulation of ERK1 and ERK2 cascade (GO:0070372)	176	2.76	0.000152	0.00428
negative regulation of establishment of protein localization (GO:1904950)	130	2.75	0.0011	0.0216
embryo development (GO:0009790)	819	2.75	3.41e-16	9.8e-14
response to metal ion (GO:0010038)	149	2.75	0.000517	0.0115
response to inorganic substance (GO:0010035)	233	2.74	1.63e-05	0.000621
negative regulation of developmental process (GO:0051093)	709	2.74	4.58e-14	9.62e-12
regulation of endocytosis (GO:0030100)	112	2.74	0.00252	0.0427
negative regulation of multicellular organismal process (GO:0051241)	859	2.74	8.2e-17	2.56e-14
cell-cell adhesion (GO:0098609)	281	2.73	2.63e-06	0.000136
negative regulation of MAPK cascade (GO:0043409)	123	2.7	0.0019	0.0335
negative regulation of cell differentiation (GO:0045596)	509	2.66	1.26e-09	1.27e-07
regulation of DNA-binding transcription factor activity (GO:0051090)	290	2.64	4.68e-06	0.000213
cell migration (GO:0016477)	542	2.64	4.79e-10	5.31e-08
positive regulation of cell differentiation (GO:0045597)	661	2.63	6.32e-12	1.03e-09
cellular response to toxic substance (GO:0097237)	156	2.62	0.000813	0.0167
positive regulation of developmental process (GO:0051094)	988	2.61	5.12e-17	1.68e-14
central nervous system development (GO:0007417)	598	2.61	1.1e-10	1.45e-08
forebrain development (GO:0030900)	275	2.6	1.26e-05	0.000498
response to oxidative stress (GO:0006979)	236	2.6	5.23e-05	0.00174
regulation of lymphocyte differentiation (GO:0045619)	128	2.6	0.00262	0.0432
regulation of intracellular transport (GO:0032386)	218	2.58	0.000117	0.00341
protein stabilization (GO:0050821)	129	2.58	0.00279	0.0455
muscle cell differentiation (GO:0042692)	169	2.57	0.000692	0.0147
cell surface receptor signaling pathway (GO:0007166)	1137	2.54	3.43e-18	1.27e-15
cellular response to oxidative stress (GO:0034599)	141	2.54	0.00222	0.038
cell surface receptor signaling pathway involved in cell-cell signaling (GO:1905114)	192	2.53	0.000416	0.00961
negative regulation of endopeptidase activity (GO:0010951)	172	2.53	0.000829	0.017
regulation of multicellular organismal development (GO:2000026)	1430	2.52	2.16e-22	2.17e-19
inflammatory response (GO:0006954)	216	2.49	0.000371	0.00874
anion transmembrane transport (GO:0098656)	206	2.48	0.000536	0.0118
head development (GO:0060322)	486	2.47	8.93e-08	6.62e-06
regulation of body fluid levels (GO:0050878)	228	2.47	0.000275	0.00687
gland development (GO:0048732)	280	2.47	4.98e-05	0.00166
animal organ development (GO:0048513)	2112	2.46	1.79e-31	1.26e-27
chordate embryonic development (GO:0043009)	554	2.45	1.47e-08	1.29e-06
circulatory system process (GO:0003013)	230	2.45	0.000295	0.00723
positive regulation of signal transduction (GO:0009967)	1051	2.43	4.56e-15	1.07e-12
positive regulation of apoptotic process (GO:0043065)	390	2.43	3.68e-06	0.000178
regulation of cation transmembrane transport (GO:1904062)	180	2.41	0.00182	0.0321
negative regulation of transport (GO:0051051)	297	2.41	4.83e-05	0.00163
localization of cell (GO:0051674)	616	2.41	6.19e-09	5.74e-07
cell motility (GO:0048870)	616	2.41	6.19e-09	5.7e-07
anion transport (GO:0006820)	404	2.4	2.89e-06	0.000147
positive regulation of programmed cell death (GO:0043068)	394	2.4	4.12e-06	0.000194
embryo development ending in birth or egg hatching (GO:0009792)	565	2.4	3.64e-08	2.93e-06
cell population proliferation (GO:0008283)	384	2.4	5.87e-06	0.000258
negative regulation of peptidase activity (GO:0010466)	203	2.39	0.000967	0.0195
positive regulation of cell death (GO:0010942)	418	2.39	2.34e-06	0.000123
response to peptide (GO:1901652)	193	2.38	0.00139	0.0264
response to toxic substance (GO:0009636)	236	2.38	0.000374	0.00878
positive regulation of MAPK cascade (GO:0043410)	333	2.38	3.43e-05	0.00119
supramolecular fiber organization (GO:0097435)	280	2.37	0.000111	0.00329
positive regulation of intracellular signal transduction (GO:1902533)	639	2.36	7.19e-09	6.49e-07
regulation of cell differentiation (GO:0045595)	1238	2.35	3.72e-16	1.05e-13
regulation of MAPK cascade (GO:0043408)	479	2.35	1.01e-06	5.74e-05
cellular response to lipid (GO:0071396)	284	2.34	0.000134	0.00384
blood circulation (GO:0008015)	219	2.33	0.000857	0.0175
locomotion (GO:0040011)	768	2.33	4.44e-10	4.96e-08
cellular metal ion homeostasis (GO:0006875)	275	2.32	0.000309	0.00749
reproductive structure development (GO:0048608)	319	2.32	8.14e-05	0.00254
regulation of system process (GO:0044057)	320	2.32	8.38e-05	0.0026
regulation of supramolecular fiber organization (GO:1902903)	265	2.32	0.00028	0.0069
small molecule catabolic process (GO:0044282)	199	2.31	0.00173	0.0312
reproductive system development (GO:0061458)	321	2.31	8.64e-05	0.00265
brain development (GO:0007420)	444	2.3	4.64e-06	0.000212
negative regulation of immune system process (GO:0002683)	322	2.3	8.92e-05	0.00272
negative regulation of response to stimulus (GO:0048585)	1104	2.29	2.29e-13	4.47e-11
regulation of developmental process (GO:0050793)	1852	2.29	2.21e-22	2.08e-19
positive regulation of cellular protein localization (GO:1903829)	212	2.29	0.00138	0.0263
negative regulation of signal transduction (GO:0009968)	838	2.29	2.24e-10	2.74e-08
cellular response to organic cyclic compound (GO:0071407)	336	2.28	7.22e-05	0.0023
negative regulation of cell communication (GO:0010648)	886	2.28	1.07e-10	1.43e-08
regulation of multicellular organismal process (GO:0051239)	2204	2.27	2.31e-26	4.07e-23
negative regulation of signaling (GO:0023057)	889	2.27	1.16e-10	1.51e-08
positive regulation of neurogenesis (GO:0050769)	271	2.26	0.000502	0.0112
regulation of cell development (GO:0060284)	610	2.26	1.25e-07	8.73e-06
positive regulation of multicellular organismal process (GO:0051240)	1224	2.26	3.59e-14	7.67e-12
cellular ion homeostasis (GO:0006873)	318	2.25	0.000155	0.00436
positive regulation of cell communication (GO:0010647)	1151	2.24	3.98e-13	7.47e-11
positive regulation of signaling (GO:0023056)	1157	2.23	4.91e-13	8.98e-11
regulation of cell-cell adhesion (GO:0022407)	287	2.23	0.000421	0.00968
positive regulation of cell development (GO:0010720)	334	2.22	0.000138	0.00393
positive regulation of response to stimulus (GO:0048584)	1432	2.2	3.11e-15	7.67e-13
system development (GO:0048731)	2856	2.19	2.68e-31	1.26e-27
ion homeostasis (GO:0050801)	421	2.19	3.12e-05	0.00109
response to organic cyclic compound (GO:0014070)	433	2.18	2.4e-05	0.000877
metal ion homeostasis (GO:0055065)	316	2.18	0.000295	0.00724
import into cell (GO:0098657)	294	2.17	0.000538	0.0118
regulation of hemopoiesis (GO:1903706)	283	2.17	0.000729	0.0152
organic hydroxy compound metabolic process (GO:1901615)	248	2.16	0.00173	0.0312
cellular cation homeostasis (GO:0030003)	308	2.16	0.000664	0.0142
regulation of actin filament-based process (GO:0032970)	262	2.15	0.00139	0.0265
inorganic ion homeostasis (GO:0098771)	370	2.14	0.000162	0.00451
innate immune response (GO:0045087)	275	2.14	0.0011	0.0216
leukocyte differentiation (GO:0002521)	240	2.13	0.00259	0.0428
regulation of signal transduction (GO:0009966)	1993	2.12	5.58e-19	3.14e-16
positive regulation of protein phosphorylation (GO:0001934)	641	2.11	1.26e-06	7.03e-05
regulation of neurogenesis (GO:0050767)	508	2.11	1.9e-05	0.000716
cellular response to chemical stimulus (GO:0070887)	1661	2.11	1.18e-15	3.15e-13
regulation of neuron differentiation (GO:0045664)	388	2.11	0.00022	0.00572
regulation of response to external stimulus (GO:0032101)	643	2.11	1.33e-06	7.32e-05
in utero embryonic development (GO:0001701)	340	2.11	0.000444	0.0101
chemotaxis (GO:0006935)	305	2.1	0.00107	0.0213
cellular chemical homeostasis (GO:0055082)	366	2.1	0.000277	0.00691
regulation of cellular protein localization (GO:1903827)	366	2.1	0.000277	0.00689
regulation of nervous system development (GO:0051960)	598	2.1	4.49e-06	0.000209
negative regulation of transcription by RNA polymerase II (GO:0000122)	563	2.09	7.55e-06	0.000317
multicellular organism development (GO:0007275)	3195	2.09	1.66e-30	3.34e-27
actin filament-based process (GO:0030029)	355	2.09	0.000373	0.00876
endocytosis (GO:0006897)	245	2.09	0.00303	0.0487
taxis (GO:0042330)	307	2.08	0.00112	0.0219
negative regulation of molecular function (GO:0044092)	812	2.08	9.96e-08	7.23e-06
regulation of peptidase activity (GO:0052547)	333	2.07	0.000679	0.0144
regulation of endopeptidase activity (GO:0052548)	284	2.07	0.00205	0.0356
cell differentiation (GO:0030154)	2309	2.06	2.51e-20	1.76e-17
positive regulation of immune system process (GO:0002684)	573	2.05	1.35e-05	0.00053
negative regulation of protein phosphorylation (GO:0001933)	299	2.05	0.00165	0.0302
cellular developmental process (GO:0048869)	2372	2.05	1.48e-20	1.09e-17
positive regulation of phosphorylation (GO:0042327)	676	2.04	2.46e-06	0.000129
nervous system development (GO:0007399)	1441	2.04	2.6e-12	4.41e-10
positive regulation of nervous system development (GO:0051962)	326	2.04	0.00104	0.0207
anatomical structure development (GO:0048856)	3486	2.04	4.17e-31	9.78e-28
regulation of cell activation (GO:0050865)	377	2.03	0.000512	0.0114
regulation of growth (GO:0040008)	417	2.02	0.000368	0.00869
actin cytoskeleton organization (GO:0030036)	316	2.02	0.00144	0.0271
regulation of response to stimulus (GO:0048583)	2637	2.02	6.42e-22	5.32e-19
regulation of hormone levels (GO:0010817)	330	2.01	0.00167	0.0302
cell-cell signaling (GO:0007267)	445	2.01	0.000221	0.00572
response to endogenous stimulus (GO:0009719)	790	2.01	8.11e-07	4.76e-05
regulation of immune system process (GO:0002682)	921	2	1.32e-07	9.16e-06
developmental process (GO:0032502)	3714	2	2.95e-31	1.04e-27
positive regulation of phosphorus metabolic process (GO:0010562)	719	1.99	3.15e-06	0.000157
positive regulation of phosphate metabolic process (GO:0045937)	719	1.99	3.15e-06	0.000157
cation homeostasis (GO:0055080)	360	1.99	0.00106	0.0211
neuron differentiation (GO:0030182)	630	1.99	1.38e-05	0.000541
cell death (GO:0008219)	542	1.98	6.18e-05	0.00203
cellular response to endogenous stimulus (GO:0071495)	711	1.98	4.59e-06	0.000212
cellular response to organic substance (GO:0071310)	1293	1.98	4.19e-10	4.72e-08
regulation of transcription by RNA polymerase II (GO:0006357)	1320	1.98	3.54e-10	4.12e-08
regulation of protein phosphorylation (GO:0001932)	972	1.97	1.1e-07	7.81e-06
positive regulation of transcription, DNA-templated (GO:0045893)	1026	1.97	4.09e-08	3.28e-06
movement of cell or subcellular component (GO:0006928)	872	1.96	6.66e-07	4.1e-05
positive regulation of transcription by RNA polymerase II (GO:0045944)	782	1.96	2.91e-06	0.000148
neurogenesis (GO:0022008)	1071	1.96	2.95e-08	2.43e-06
regulation of cell communication (GO:0010646)	2249	1.96	1.1e-16	3.37e-14
response to drug (GO:0042493)	511	1.95	0.000156	0.00438
positive regulation of gene expression (GO:0010628)	1353	1.95	5.74e-10	6.32e-08
cell development (GO:0048468)	1104	1.95	2.85e-08	2.37e-06
regulation of signaling (GO:0023051)	2265	1.94	2.17e-16	6.5e-14
regulation of localization (GO:0032879)	1877	1.93	2.5e-13	4.82e-11
regulation of programmed cell death (GO:0043067)	1032	1.93	1.08e-07	7.77e-06
regulation of apoptotic process (GO:0042981)	1009	1.93	1.9e-07	1.28e-05
negative regulation of cell death (GO:0060548)	678	1.92	2.57e-05	0.000924
generation of neurons (GO:0048699)	984	1.92	3.25e-07	2.12e-05
cell activation (GO:0001775)	386	1.92	0.00153	0.0284
apoptotic process (GO:0006915)	493	1.92	0.000307	0.00745
negative regulation of RNA biosynthetic process (GO:1902679)	828	1.91	3.53e-06	0.000173
negative regulation of nucleic acid-templated transcription (GO:1903507)	828	1.91	3.53e-06	0.000172
hemopoiesis (GO:0030097)	415	1.91	0.001	0.0201
negative regulation of transcription, DNA-templated (GO:0045892)	791	1.91	8.07e-06	0.000337
response to lipid (GO:0033993)	403	1.9	0.0013	0.0249
cell morphogenesis (GO:0000902)	430	1.9	0.00113	0.022
negative regulation of programmed cell death (GO:0043069)	632	1.9	8.19e-05	0.00254
regulation of cellular localization (GO:0060341)	526	1.9	0.000292	0.00717
positive regulation of transport (GO:0051050)	595	1.89	0.000125	0.00358
hematopoietic or lymphoid organ development (GO:0048534)	460	1.89	0.000727	0.0152
regulation of intracellular signal transduction (GO:1902531)	1096	1.89	1.55e-07	1.06e-05
cellular component morphogenesis (GO:0032989)	488	1.89	0.000644	0.0138
regulation of cell death (GO:0010941)	1100	1.88	1.69e-07	1.14e-05
cellular response to oxygen-containing compound (GO:1901701)	602	1.87	0.000204	0.00538
programmed cell death (GO:0012501)	520	1.87	0.000431	0.00984
negative regulation of apoptotic process (GO:0043066)	616	1.87	0.000158	0.0044
response to nitrogen compound (GO:1901698)	564	1.86	0.000305	0.00742
response to organonitrogen compound (GO:0010243)	509	1.86	0.000572	0.0125
response to cytokine (GO:0034097)	510	1.85	0.000584	0.0127
cellular response to cytokine stimulus (GO:0071345)	455	1.85	0.00155	0.0287
immune system development (GO:0002520)	485	1.85	0.000971	0.0195
chemical homeostasis (GO:0048878)	624	1.84	0.000179	0.0048
positive regulation of RNA biosynthetic process (GO:1902680)	1096	1.84	5.63e-07	3.59e-05
positive regulation of nucleic acid-templated transcription (GO:1903508)	1096	1.84	5.63e-07	3.57e-05
response to oxygen-containing compound (GO:1901700)	833	1.84	1.42e-05	0.000548
oxoacid metabolic process (GO:0043436)	543	1.84	0.000548	0.012
immune response (GO:0006955)	599	1.84	0.000299	0.00729
positive regulation of hydrolase activity (GO:0051345)	490	1.83	0.00107	0.0213
regulation of phosphorylation (GO:0042325)	1078	1.83	1.07e-06	6.05e-05
organic acid metabolic process (GO:0006082)	560	1.83	0.000464	0.0105
response to organic substance (GO:0010033)	1654	1.82	1.06e-09	1.09e-07
ion transport (GO:0006811)	1010	1.82	2.61e-06	0.000136
transmembrane transport (GO:0055085)	1015	1.81	3.87e-06	0.000185
regulation of cytokine production (GO:0001817)	482	1.8	0.0015	0.0279
positive regulation of RNA metabolic process (GO:0051254)	1163	1.8	7.79e-07	4.65e-05
negative regulation of biosynthetic process (GO:0009890)	1037	1.8	3.44e-06	0.000169
regulation of hydrolase activity (GO:0051336)	896	1.8	1.84e-05	0.000697
negative regulation of RNA metabolic process (GO:0051253)	897	1.8	1.87e-05	0.000706
cellular homeostasis (GO:0019725)	470	1.8	0.00194	0.0341
regulation of protein transport (GO:0051223)	443	1.79	0.0031	0.0498
negative regulation of cellular process (GO:0048523)	3335	1.79	2.25e-18	9.05e-16
negative regulation of cellular biosynthetic process (GO:0031327)	1019	1.78	6.42e-06	0.000274
response to abiotic stimulus (GO:0009628)	646	1.78	0.000352	0.00833
carboxylic acid metabolic process (GO:0019752)	518	1.78	0.00145	0.0273
positive regulation of protein modification process (GO:0031401)	806	1.78	7.64e-05	0.0024
negative regulation of cellular macromolecule biosynthetic process (GO:2000113)	922	1.77	2.37e-05	0.000868
negative regulation of biological process (GO:0048519)	3717	1.77	3.29e-20	2.2e-17
negative regulation of protein metabolic process (GO:0051248)	836	1.77	6.84e-05	0.00223
regulation of protein localization (GO:0032880)	684	1.76	0.00035	0.00829
immune system process (GO:0002376)	1269	1.75	1.03e-06	5.83e-05
negative regulation of macromolecule biosynthetic process (GO:0010558)	979	1.75	2.74e-05	0.000979
positive regulation of biological process (GO:0048518)	4197	1.75	6.26e-22	5.51e-19
positive regulation of cellular process (GO:0048522)	3696	1.74	8.99e-19	4.09e-16
defense response (GO:0006952)	661	1.74	0.000587	0.0127
positive regulation of cellular component organization (GO:0051130)	812	1.73	0.000171	0.00468
negative regulation of nitrogen compound metabolic process (GO:0051172)	1674	1.73	4.4e-08	3.46e-06
negative regulation of catalytic activity (GO:0043086)	579	1.72	0.00174	0.0312
regulation of molecular function (GO:0065009)	2049	1.71	1.96e-09	1.97e-07
positive regulation of protein metabolic process (GO:0051247)	1122	1.71	1.56e-05	0.000596
regulation of phosphate metabolic process (GO:0019220)	1228	1.71	6.26e-06	0.000271
regulation of phosphorus metabolic process (GO:0051174)	1229	1.71	6.34e-06	0.000274
positive regulation of biosynthetic process (GO:0009891)	1340	1.7	2.7e-06	0.000139
positive regulation of macromolecule biosynthetic process (GO:0010557)	1268	1.69	6.13e-06	0.000266
regulation of transport (GO:0051049)	1167	1.69	2.2e-05	0.000819
ion transmembrane transport (GO:0034220)	698	1.68	0.00112	0.0219
positive regulation of nucleobase-containing compound metabolic process (GO:0045935)	1290	1.68	7.15e-06	0.000302
response to stress (GO:0006950)	1974	1.68	1.35e-08	1.2e-06
negative regulation of gene expression (GO:0010629)	1110	1.68	3.99e-05	0.00136
negative regulation of cellular protein metabolic process (GO:0032269)	791	1.68	0.000585	0.0127
positive regulation of macromolecule metabolic process (GO:0010604)	2282	1.68	9.2e-10	9.82e-08
developmental process involved in reproduction (GO:0003006)	624	1.68	0.0025	0.0424
negative regulation of nucleobase-containing compound metabolic process (GO:0045934)	975	1.68	0.000113	0.00332
homeostatic process (GO:0042592)	1022	1.68	8.12e-05	0.00254
positive regulation of cellular biosynthetic process (GO:0031328)	1317	1.67	8.76e-06	0.000362
positive regulation of metabolic process (GO:0009893)	2466	1.67	2.96e-10	3.56e-08
regulation of protein modification process (GO:0031399)	1293	1.66	1.44e-05	0.000555
regulation of cellular component biogenesis (GO:0044087)	695	1.66	0.00159	0.0293
small molecule metabolic process (GO:0044281)	1073	1.64	0.000117	0.00341
positive regulation of molecular function (GO:0044093)	1154	1.64	7.63e-05	0.0024
positive regulation of nitrogen compound metabolic process (GO:0051173)	2138	1.64	2.94e-08	2.43e-06
regulation of protein metabolic process (GO:0051246)	1998	1.64	8.7e-08	6.52e-06
positive regulation of cellular protein metabolic process (GO:0032270)	1046	1.64	0.000186	0.00497
negative regulation of macromolecule metabolic process (GO:0010605)	1831	1.63	4.04e-07	2.6e-05
negative regulation of cellular metabolic process (GO:0031324)	1829	1.62	7.54e-07	4.52e-05
positive regulation of cellular metabolic process (GO:0031325)	2239	1.61	4.19e-08	3.33e-06
regulation of transcription, DNA-templated (GO:0006355)	2271	1.59	9.57e-08	7.01e-06
response to external stimulus (GO:0009605)	1337	1.59	6.93e-05	0.00222
regulation of biological quality (GO:0065008)	2627	1.59	8.5e-09	7.62e-07
negative regulation of metabolic process (GO:0009892)	2016	1.57	1.22e-06	6.81e-05
regulation of nucleic acid-templated transcription (GO:1903506)	2343	1.56	2.53e-07	1.66e-05
regulation of RNA biosynthetic process (GO:2001141)	2344	1.56	2.54e-07	1.66e-05
regulation of response to stress (GO:0080134)	951	1.56	0.00165	0.0303
regulation of cellular protein metabolic process (GO:0032268)	1866	1.55	7.96e-06	0.000333
positive regulation of catalytic activity (GO:0043085)	909	1.55	0.00236	0.0403
regulation of catalytic activity (GO:0050790)	1587	1.55	4.59e-05	0.00156
regulation of gene expression (GO:0010468)	2947	1.54	1.35e-08	1.2e-06
localization (GO:0051179)	3615	1.53	3e-10	3.57e-08
regulation of RNA metabolic process (GO:0051252)	2509	1.52	5.67e-07	3.58e-05
multicellular organismal process (GO:0032501)	5273	1.52	2.73e-15	6.86e-13
regulation of cellular component organization (GO:0051128)	1688	1.51	7.43e-05	0.00235
regulation of macromolecule metabolic process (GO:0060255)	4260	1.5	2.93e-11	4.21e-09
regulation of nitrogen compound metabolic process (GO:0051171)	4052	1.5	1.8e-10	2.23e-08
cell communication (GO:0007154)	3680	1.48	5.41e-09	5.07e-07
regulation of biosynthetic process (GO:0009889)	2834	1.48	5.71e-07	3.59e-05
regulation of primary metabolic process (GO:0080090)	4157	1.47	6.48e-10	7.02e-08
signaling (GO:0023052)	3589	1.47	2.01e-08	1.73e-06
regulation of cellular biosynthetic process (GO:0031326)	2791	1.47	1.4e-06	7.64e-05
regulation of macromolecule biosynthetic process (GO:0010556)	2701	1.46	3.58e-06	0.000174
regulation of metabolic process (GO:0019222)	4615	1.46	1.45e-10	1.82e-08
regulation of cellular macromolecule biosynthetic process (GO:2000112)	2584	1.45	6.59e-06	0.00028
regulation of nucleobase-containing compound metabolic process (GO:0019219)	2698	1.45	4.65e-06	0.000212
signal transduction (GO:0007165)	3410	1.45	1.95e-07	1.3e-05
cellular response to stimulus (GO:0051716)	4667	1.44	6.77e-10	7.28e-08
regulation of cellular metabolic process (GO:0031323)	4311	1.44	4.23e-09	4.11e-07
transport (GO:0006810)	2710	1.38	0.000101	0.00302
response to stimulus (GO:0050896)	6151	1.38	1.01e-10	1.37e-08
establishment of localization (GO:0051234)	2820	1.37	0.000106	0.00315
response to chemical (GO:0042221)	3363	1.37	1.92e-05	0.00072
biological regulation (GO:0065007)	9550	1.32	5.14e-15	1.19e-12
regulation of biological process (GO:0050789)	9006	1.31	8.69e-13	1.55e-10
cellular component organization (GO:0016043)	3382	1.29	0.000796	0.0164
regulation of cellular process (GO:0050794)	8442	1.28	3.55e-10	4.09e-08
cellular component organization or biogenesis (GO:0071840)	3476	1.27	0.0015	0.0279
cellular process (GO:0009987)	11122	1.21	2.97e-09	2.92e-07
biological_process (GO:0008150)	15556	1.2	2.61e-19	1.59e-16
cellular macromolecule metabolic process (GO:0044260)	3498	0.74	0.00085	0.0174
cellular aromatic compound metabolic process (GO:0006725)	1886	0.62	0.000576	0.0125
cellular nitrogen compound metabolic process (GO:0034641)	2314	0.6	3.01e-05	0.00106
Unclassified (UNCLASSIFIED)	7148	0.57	2.61e-19	1.53e-16
G protein-coupled receptor signaling pathway (GO:0007186)	1255	0.55	0.000848	0.0173
heterocycle metabolic process (GO:0046483)	1843	0.54	2.13e-05	0.000794
nervous system process (GO:0050877)	1664	0.49	5.94e-06	0.00026
nucleobase-containing compound metabolic process (GO:0006139)	1734	0.46	6.44e-07	4.01e-05
nucleic acid metabolic process (GO:0090304)	1381	0.44	6.35e-06	0.000273
RNA metabolic process (GO:0016070)	940	0.44	0.000176	0.00475
chromosome organization (GO:0051276)	693	0.41	0.000828	0.017
sensory perception (GO:0007600)	1380	0.37	1.45e-07	9.94e-06
protein modification by small protein conjugation (GO:0032446)	508	0.3	0.000592	0.0128
protein modification by small protein conjugation or removal (GO:0070647)	605	0.3	0.000137	0.00391
protein ubiquitination (GO:0016567)	477	0.27	0.000394	0.00918
detection of stimulus (GO:0051606)	1158	0.11	5.12e-14	1.06e-11
RNA processing (GO:0006396)	479	0.11	2.73e-06	0.00014
mRNA processing (GO:0006397)	248	0.1	0.00124	0.0239
ncRNA metabolic process (GO:0034660)	249	0.1	0.00124	0.0239
sensory perception of smell (GO:0007608)	1064	0.05	1.26e-15	3.28e-13
detection of stimulus involved in sensory perception (GO:0050906)	1098	0.05	3.95e-16	1.09e-13
sensory perception of chemical stimulus (GO:0007606)	1105	0.05	2.55e-16	7.47e-14

## Sheet: Supp Table6 IPA ntwk
Supplementary Table 5 Regulatory network of genes differentially expressed (P-value ≤ 0.01 ) in Up and Down regulated DEG
Categories	Diseases or Functions Annotation	p-value	Molecules	# Molecules
Cellular Movement,Embryonic Development	Cell movement of embryonic cells	2.78e-06	BDNF,IGF2,LAMA2,MMP9,PCSK4	5
Behavior	Wet-dog shakes	5.13e-06	ADCYAP1,MMP9	2
Cellular Development,Cellular Growth and Proliferation,Embryonic Development,Organismal Development,Tissue Development	Proliferation of neural stem cells	5.28e-06	Akt,BDNF,folic acid,IGF2,MMP9	5
Cellular Development,Cellular Growth and Proliferation,Nervous System Development and Function	Proliferation of neuroglia	1.32e-05	ADCYAP1,BDNF,LAMA2,MMP9,MSTN,NRG (family),PI3K (complex)	7
Cell-To-Cell Signaling and Interaction,Drug Metabolism,Molecular Transport,Small Molecule Biochemistry	Uptake of dopamine	1.37e-05	ADCYAP1,BDNF,MMP9	3
Cell-To-Cell Signaling and Interaction,Nervous System Development and Function	Long term synaptic depression of dopaminergic neurons	1.39e-05	BDNF,NTSR2	2
Nervous System Development and Function	Regeneration of nerves	1.43e-05	BDNF,Igf,IGF2,LAMA2,NRG (family)	5
Cell Morphology,Organismal Injury and Abnormalities,Tissue Morphology	Abnormal morphology of basement membrane	1.49e-05	COL13A1,LAMA2,MMP9	3
Organ Morphology,Skeletal and Muscular System Development and Function	Morphology of skeletal muscle	2.29e-05	ADCYAP1,Akt,COL13A1,LAMA2,MMP9,MSTN	6
Cell Morphology,Organ Morphology,Organismal Injury and Abnormalities,Skeletal and Muscular Disorders,Skeletal and Muscular System Development and Function,Tissue Morphology	Abnormal morphology of skeletal muscle cells	2.82e-05	COL13A1,LAMA2,MSTN	3
Cell Morphology,Cell-To-Cell Signaling and Interaction,Cellular Function and Maintenance,Nervous System Development and Function	Depolarization of neurons	3.13e-05	ADCYAP1,BDNF,mGLUR Group I,P2RX3	4
Cellular Development,Cellular Growth and Proliferation,Nervous System Development and Function,Tissue Development	Growth of neurites	3.61e-05	ADCYAP1,Akt,BDNF,Creb,ERK,ERK1/2,estrogen receptor,folic acid,IGF2,IGF2-AS,LAMA2,Mapk,MMP9,Neurotrophin,NFkB (complex),NRG (family),P38 MAPK,PI3K (complex)	18
Cell-To-Cell Signaling and Interaction,Molecular Transport,Small Molecule Biochemistry	Release of acetylcholine	3.64e-05	BDNF,COL13A1,IGF2	3
Organ Morphology,Organismal Injury and Abnormalities,Skeletal and Muscular Disorders,Skeletal and Muscular System Development and Function	Abnormal morphology of skeletal muscle	3.73e-05	ADCYAP1,COL13A1,LAMA2,MSTN	4
Cellular Development,Cellular Growth and Proliferation,Nervous System Development and Function	Proliferation of Schwann cells	3.86e-05	LAMA2,MMP9,MSTN,PI3K (complex)	4
Cellular Movement,Embryonic Development	Migration of embryonic cells	4.74e-05	BDNF,IGF2,MMP9,PCSK4	4
Cell Death and Survival	Cell death of ganglion cells	4.9e-05	Akt,BDNF,Creb,ERK1/2,IGF2-AS,MMP9,Neurotrophin,P38 MAPK,PI3K (complex)	9
Organismal Functions	Jumping	5.86e-05	ADCYAP1,MMP9	2
Cell Death and Survival,Nervous System Development and Function	Cell viability of hippocampal neurons	6.36e-05	ADCYAP1,Akt,BDNF,IGF2	4
Cell-To-Cell Signaling and Interaction,Embryonic Development	Activation of embryonic cells	6.78e-05	Akt,IGF2,MMP9	3
Cell Death and Survival,Nervous System Development and Function	Survival of corticospinal neurons	6.78e-05	BDNF,IGF2	2
Cellular Development,Cellular Growth and Proliferation,Nervous System Development and Function	Proliferation of satellite cells	8.03e-05	MMP9,MSTN	2
Cell-To-Cell Signaling and Interaction,Nervous System Development and Function	Long-term potentiation of granule cells	8.56e-05	BDNF,PCDH8	2
Cell-To-Cell Signaling and Interaction	Sensitization of neurons	8.83e-05	BDNF,P2RX3	2
Neurological Disease,Organismal Injury and Abnormalities,Psychological Disorders	Damage of cerebrum	9.41e-05	BDNF,IGF2,N-acetylserotonin	3
Metabolic Disease,Neurological Disease,Organismal Injury and Abnormalities,Psychological Disorders	Alzheimer disease	9.66e-05	5-hydroxyindol-3-acetic acid,BDNF,estrogen receptor,FEM1A,folic acid,IGF2,miR-132-3p (and other miRNAs w/seed AACAGUC),MMP9,Neurotrophin,NFkB (complex)	10
Behavior	Taste discrimination	0.000108	BDNF,P2RX3	2
Cellular Development,Cellular Growth and Proliferation,Embryonic Development,Organ Development,Organismal Development,Skeletal and Muscular System Development and Function,Tissue Development	Myogenesis of myotube	0.000111	Akt,IGF2,LAMA2,MSTN,NFkB (complex),NRG (family)	6
Cellular Development,Cellular Growth and Proliferation,Nervous System Development and Function,Tissue Development	Outgrowth of neurites	0.000115	ADCYAP1,Akt,BDNF,Creb,ERK,ERK1/2,estrogen receptor,folic acid,IGF2,LAMA2,Mapk,MMP9,Neurotrophin,NFkB (complex),NRG (family),P38 MAPK,PI3K (complex)	17
Cell Death and Survival,Nervous System Development and Function	Cell viability of Schwann cells	0.000131	BDNF,IGF2,PI3K (complex)	3
Cell Morphology,Cellular Function and Maintenance	Depolarization of cells	0.000161	ADCYAP1,BDNF,estrogen receptor,mGLUR Group I,P2RX3	5
Embryonic Development,Organismal Development,Tissue Development	Growth of embryonic tissue	0.000171	ADCYAP1,Akt,BDNF,ERK,folic acid,IGF2,MMP9	7
Organismal Survival	Survival of organism	0.000183	ADCYAP1,Akt,BDNF,estrogen receptor,FEM1A,folic acid,IGF2,MMP9,MSTN,P2RX3	10
Embryonic Development,Organismal Development	Development of abdomen	0.000188	ADCYAP1,BDNF,folic acid,FSH,IGF2,MMP9,MSTN,PCSK4	8
Organ Development,Organ Morphology,Organismal Development,Skeletal and Muscular System Development and Function	Mass of anterior tibial muscle	0.000189	MMP9,MSTN	2
Cell-To-Cell Signaling and Interaction,Cellular Assembly and Organization	Fusion of muscle cells	0.000205	IGF2,LAMA2,MSTN	3
Cell-To-Cell Signaling and Interaction,Nervous System Development and Function	Action potential of intercellular junctions	0.000205	BDNF,COL13A1	2
Cellular Growth and Proliferation	Outgrowth of cells	0.000217	ADCYAP1,Akt,BDNF,Creb,ERK,ERK1/2,estrogen receptor,folic acid,FSH,IGF2,LAMA2,Mapk,MMP9,Neurotrophin,NFkB (complex),NRG (family),P38 MAPK,PI3K (complex)	18
Behavior	Learning	0.000224	ADCYAP1,Akt,BDNF,Creb,ERK,ERK1/2,folic acid,IGF2,Mapk,MMP9,NFkB (complex),PCDH8,PI3K (complex)	13
Embryonic Development,Organ Development,Organismal Development,Renal and Urological System Development and Function,Tissue Development	Formation of kidney	0.000224	BDNF,folic acid,IGF2,MMP9,MSTN	5
Organismal Injury and Abnormalities,Skeletal and Muscular Disorders	Atrophy of gastrocnemius	0.000231	MSTN,ZFAND5	2
Cell Death and Survival,Cellular Development,Organ Morphology,Tissue Development,Tissue Morphology	Regeneration of myofiber	0.000235	BDNF,MMP9	2
Skeletal and Muscular Disorders,Skeletal and Muscular System Development and Function	Abnormal morphology of muscle	0.00024	ADCYAP1,BDNF,COL13A1,LAMA2,MSTN	5
Behavior,Nervous System Development and Function	Memory	0.000248	ADCYAP1,Akt,BDNF,Creb,ERK,ERK1/2,folic acid,IGF2,Mapk,NFkB (complex),PCDH8,PI3K (complex)	12
Cellular Compromise,Neurological Disease,Organismal Injury and Abnormalities,Psychological Disorders	Damage of cortical neurons	0.000332	BDNF,IGF2	2
Behavior	Cognition	0.000346	ADCYAP1,Akt,BDNF,Creb,ERK,ERK1/2,folic acid,IGF2,Mapk,MMP9,NFkB (complex),P38 MAPK,PCDH8,PI3K (complex)	14
Cellular Movement,Nervous System Development and Function	Migration of cerebellar granule cell	0.000348	ADCYAP1,BDNF	2
Cellular Development,Skeletal and Muscular System Development and Function,Tissue Development	Differentiation of muscle cells	0.000353	Akt,BDNF,IGF2,LAMA2,Mapk,MMP9,MSTN,P38 MAPK,PI3K (complex)	9
Cellular Compromise,Neurological Disease,Ophthalmic Disease,Organismal Injury and Abnormalities,Tissue Morphology	Neurodegeneration of photoreceptors	0.000353	BDNF,IGF2	2
Cellular Movement,Embryonic Development	Migration of trophoblast cells	0.000359	IGF2,PCSK4	2
Cellular Movement,Nervous System Development and Function	Migration of neuroglia	0.000373	BDNF,LAMA2,MMP9,NRG (family),P38 MAPK	5
Embryonic Development,Organismal Development	Growth of embryo	0.000382	ADCYAP1,Akt,BDNF,Creb,ERK,ERK1/2,folic acid,IGF2,MMP9,PCSK4	10
Cell Death and Survival	Cell viability of cerebral cortex cells	0.000449	ADCYAP1,Akt,BDNF,IGF2,PI3K (complex)	5
Cancer,Cell-To-Cell Signaling and Interaction,Cellular Growth and Proliferation,Organismal Injury and Abnormalities,Tumor Morphology	Stimulation of tumor cells	0.000451	ADCYAP1,BDNF	2
Cellular Development,Skeletal and Muscular System Development and Function,Tissue Development	Differentiation of muscle	0.000467	Akt,BDNF,IGF2,LAMA2,Mapk,MMP9,MSTN,NFkB (complex),NRG (family),P38 MAPK,PI3K (complex)	11
Tissue Development	Regeneration of muscle	0.000479	BDNF,MMP9,MSTN	3
Neurological Disease,Organismal Injury and Abnormalities,Psychological Disorders	Injury of cerebrum	0.000554	IGF2,N-acetylserotonin	2
Cell Death and Survival	Neuronal cell death	0.000593	ADCYAP1,Akt,BDNF,Creb,ERK,ERK1/2,folic acid,Igf,IGF2,IGF2-AS,Mapk,mGLUR Group I,MMP9,N-acetylserotonin,Neurotrophin,NFkB (complex),P38 MAPK,PI3K (complex)	18
Cell-To-Cell Signaling and Interaction,Nervous System Development and Function	Activation of nerves	0.000595	ADCYAP1,BDNF,ERK1/2,PI3K (complex)	4
Cell Death and Survival,Reproductive System Development and Function	Cell viability of germ cells	0.000616	BDNF,FSH,PCSK4	3
Connective Tissue Development and Function,Organ Morphology,Organismal Development,Skeletal and Muscular System Development and Function,Tissue Development	Morphology of femur	0.000617	IGF2,MMP9,MSTN	3
Cancer,Developmental Disorder,Embryonic Development,Organismal Injury and Abnormalities	Invasion of trophoblast	0.000623	folic acid,MMP9,PI3K (complex)	3
Drug Metabolism,Endocrine System Development and Function,Lipid Metabolism,Small Molecule Biochemistry,Vitamin and Mineral Metabolism	Synthesis of progesterone	0.000624	ADCYAP1,FSH,IGF2,MMP9	4
Cell Morphology,Organ Morphology,Skeletal and Muscular System Development and Function,Tissue Morphology	Diameter of skeletal muscle cells	0.00063	COL13A1,MSTN	2
Cell Morphology	Polarity of nervous tissue cell lines	0.000637	folic acid	1
Cardiac Infarction,Cardiovascular Disease,Organismal Injury and Abnormalities,Skeletal and Muscular Disorders	Asymptomatic ST elevation myocardial infarction type 1	0.000637	folic acid	1
Cardiovascular System Development and Function,Organismal Development,Tissue Morphology	Expansion of abdominal aorta	0.000637	folic acid	1
Gastrointestinal Disease,Organismal Injury and Abnormalities	Polyp	0.000638	FEM1A,folic acid,MSTN	3
Cell Death and Survival,Neurological Disease,Organismal Injury and Abnormalities	Cell death of hippocampal neurons	0.000642	ADCYAP1,Akt,BDNF,ERK,folic acid,Mapk,Neurotrophin,NFkB (complex),P38 MAPK	9
Connective Tissue Development and Function,Tissue Development	Accumulation of adipose tissue	0.000659	ADCYAP1,BDNF	2
Lipid Metabolism,Molecular Transport,Small Molecule Biochemistry	Concentration of acylglycerol	0.000699	ADCYAP1,BDNF,folic acid,IGF2,MSTN	5
Skeletal and Muscular System Development and Function	Morphology of muscle	0.000703	ADCYAP1,Akt,BDNF,COL13A1,LAMA2,MMP9,MSTN,NFkB (complex),P38 MAPK,PI3K (complex)	10
Cancer,Organismal Injury and Abnormalities	Multiplicity of tumor	0.000774	folic acid,MMP9	2
Organismal Development	Size of head	0.000783	ADCYAP1,BDNF,IGF2,LAMA2	4
Cellular Movement	Migration of central nervous system cells	0.000817	ADCYAP1,Akt,BDNF,ERK,MMP9,NRG (family),P38 MAPK,PI3K (complex)	8
Cell Death and Survival,Reproductive System Development and Function	Cell viability of ova	0.000849	PCSK4	1
Cell-To-Cell Signaling and Interaction,Nervous System Development and Function	Excitation of postsynaptic region	0.000849	PCDH8	1
Embryonic Development,Organ Development,Organismal Development,Reproductive System Development and Function,Tissue Development	Delay in development of ovarian follicle	0.000849	PCSK4	1
Embryonic Development,Organ Development,Organismal Development,Reproductive System Development and Function,Tissue Development	Delay in folliculogenesis	0.000849	PCSK4	1
Cell-To-Cell Signaling and Interaction	Sensitization of sensory neurons	0.000849	P2RX3	1
DNA Replication, Recombination, and Repair,Nucleic Acid Metabolism,Small Molecule Biochemistry	Incorporation of thymidine	0.000863	ADCYAP1,ERK1/2,estrogen receptor,folic acid,FSH,IGF2,PI3K (complex)	7
Embryonic Development,Organ Development,Organismal Development,Skeletal and Muscular System Development and Function,Tissue Development	Formation of muscle	0.000893	Akt,BDNF,ERK,ERK1/2,IGF2,LAMA2,MSTN,NFkB (complex),NRG (family),P38 MAPK,ZFAND5	11
Cell Death and Survival	Cell death of Schwann cells	0.000932	BDNF,MMP9,Neurotrophin,PI3K (complex)	4
Neurological Disease,Organismal Injury and Abnormalities,Psychological Disorders	Brain damage	0.000941	BDNF,Creb,IGF2,MMP9,N-acetylserotonin,Neurotrophin,NFkB (complex),P38 MAPK	8
Embryonic Development,Organismal Development	Development of blastocyst	0.000949	BDNF,IGF2,PCSK4	3
Cellular Development,Embryonic Development,Organismal Development,Tissue Development	Differentiation of mesenchymal cells	0.000955	BDNF,ERK,IGF2,LAMA2,P38 MAPK	5
Cellular Development,Cellular Growth and Proliferation	Proliferation of stem cells	0.000964	Akt,BDNF,Creb,ERK,ERK1/2,folic acid,IGF2,MMP9,PI3K (complex)	9
Metabolic Disease,Organismal Injury and Abnormalities	Glucose metabolism disorder	0.000979	ADCYAP1,Akt,BDNF,COL13A1,Creb,ERK1/2,folic acid,IGF2,IGF2-AS,miR-132-3p (and other miRNAs w/seed AACAGUC),MMP9,MSTN,NFkB (complex),P38 MAPK,PI3K (complex)	15
Cell Morphology,Organ Morphology,Skeletal and Muscular System Development and Function,Tissue Morphology	Morphology of muscle cells	0.001	Akt,BDNF,COL13A1,LAMA2,MMP9,MSTN,NFkB (complex),P38 MAPK,PI3K (complex)	9
Amino Acid Metabolism,Molecular Transport,Small Molecule Biochemistry	Export of homocysteine	0.00106	folic acid	1
Neurological Disease,Organismal Injury and Abnormalities	Progressive encephalopathy	0.00108	5-hydroxyindol-3-acetic acid,BDNF,Creb,ERK1/2,estrogen receptor,FEM1A,folic acid,IGF2,miR-132-3p (and other miRNAs w/seed AACAGUC),MMP9,Neurotrophin,NFkB (complex)	12
Endocrine System Disorders,Gastrointestinal Disease,Metabolic Disease,Organismal Injury and Abnormalities	Diabetes mellitus	0.00108	BDNF,COL13A1,Creb,ERK1/2,folic acid,IGF2,IGF2-AS,miR-132-3p (and other miRNAs w/seed AACAGUC),MMP9,MSTN	10
Cellular Development,Connective Tissue Development and Function,Skeletal and Muscular System Development and Function,Tissue Development	Differentiation of myofibroblasts	0.0011	MMP9,MSTN,PI3K (complex)	3
Embryonic Development,Nervous System Development and Function,Organ Development,Organismal Development,Tissue Development	Formation of cerebellar cortex	0.00118	ADCYAP1,BDNF	2
Neurological Disease,Psychological Disorders	Schizophrenia	0.00122	BDNF,Creb,estrogen receptor,folic acid,LAMA2,miR-132-3p (and other miRNAs w/seed AACAGUC),PCDH8	7
Nervous System Development and Function,Organ Morphology,Organismal Development	Volume of brain	0.00122	ADCYAP1,BDNF	2
Cardiovascular System Development and Function,Ophthalmic Disease,Organismal Development,Organismal Injury and Abnormalities,Visual System Development and Function	Corneal neovascularization	0.00122	IGF2,MMP9	2
Cellular Movement,Nervous System Development and Function	Migration of Schwann cells	0.00124	BDNF,LAMA2,NRG (family)	3
Cell Death and Survival	Apoptosis of ganglion cells	0.00124	Akt,Creb,ERK1/2,IGF2-AS,MMP9,P38 MAPK	6
Cell Death and Survival	Cell viability of brain cells	0.00125	ADCYAP1,Akt,BDNF,Igf,IGF2,PI3K (complex)	6
Cellular Development,Cellular Growth and Proliferation,Nervous System Development and Function,Tissue Development	Delay in initiation of development of oligodendrocytes	0.00127	LAMA2	1
Cell Morphology,Cellular Movement,Embryonic Development	Cell spreading of mesenchymal cells	0.00127	LAMA2	1
Developmental Disorder,Hereditary Disorder,Immunological Disease,Neurological Disease,Organismal Injury and Abnormalities,Skeletal and Muscular Disorders	Congenital myasthenic syndrome type 19	0.00127	COL13A1	1
Developmental Disorder,Hereditary Disorder,Organismal Injury and Abnormalities,Skeletal and Muscular Disorders	Congenital muscular dystrophy due to partial merosin deficiency	0.00127	LAMA2	1
Developmental Disorder,Hereditary Disorder,Organismal Injury and Abnormalities,Skeletal and Muscular Disorders	Merosin-negative congenital muscular dystrophy	0.00127	LAMA2	1
Cell Morphology,Cellular Function and Maintenance,Organ Morphology,Skeletal and Muscular System Development and Function,Tissue Morphology	Length of smooth muscle cells	0.00127	LAMA2	1
Organismal Injury and Abnormalities,Tissue Morphology	Abnormal morphology of epithelial tissue	0.00127	ADCYAP1,BDNF,COL13A1,LAMA2,MMP9	5
Neurological Disease	Injury of nervous system	0.00128	BDNF,Creb,ERK1/2,IGF2,MMP9,N-acetylserotonin,Neurotrophin,NFkB (complex),P38 MAPK	9
Embryonic Development,Organ Development,Organ Morphology,Organismal Development,Reproductive System Development and Function,Tissue Development	Morphogenesis of mammary gland	0.00129	IGF2,MMP9	2
Cellular Development,Hematological System Development and Function	Transition of lymphocytes	0.0013	BDNF,miR-132-3p (and other miRNAs w/seed AACAGUC)	2
Organismal Development	Growth of organism	0.00131	ADCYAP1,Akt,BDNF,Creb,ERK,ERK1/2,folic acid,IGF2,LAMA2,MMP9,PCSK4	11
Cellular Movement	Invasion of bone cancer cell lines	0.00131	IGF2,MMP9,P38 MAPK,PI3K (complex)	4
Amino Acid Metabolism,Molecular Transport,Small Molecule Biochemistry	Uptake of L-glutamic acid	0.00133	ADCYAP1,BDNF	2
Cellular Compromise,Neurological Disease,Organismal Injury and Abnormalities	Injury of neurons	0.00134	BDNF,ERK1/2,IGF2	3
Lipid Metabolism,Small Molecule Biochemistry,Vitamin and Mineral Metabolism	Steroid metabolism	0.0014	ADCYAP1,Akt,BDNF,FSH,IGF2,MMP9,PI3K (complex)	7
Cell-To-Cell Signaling and Interaction,Cellular Assembly and Organization	Cell-cell contact	0.00143	Akt,BDNF,COL13A1,Creb,ERK,ERK1/2,IGF2,LAMA2,MSTN,Neurotrophin,PCDH8	11
Nervous System Development and Function,Organ Development	Growth of brain	0.00145	ADCYAP1,BDNF,IGF2	3
Cardiovascular System Development and Function	Binding of central tail artery	0.00149	N-acetylserotonin	1
Behavior	Face-washing behavior	0.00149	ADCYAP1	1
Cell Morphology,Cellular Assembly and Organization,Cellular Development,Cellular Function and Maintenance,Cellular Growth and Proliferation,Embryonic Development,Nervous System Development and Function,Organ Development,Organismal Development,Tissue Development	Neuritogenesis of cerebellar granule cell	0.00149	ADCYAP1	1
Cell Morphology,Developmental Disorder,Hereditary Disorder,Organ Morphology,Organismal Injury and Abnormalities,Skeletal and Muscular Disorders,Skeletal and Muscular System Development and Function,Tissue Morphology	Familial congenital muscle hypertrophy	0.00149	MSTN	1
Infectious Diseases,Organismal Development	Growth of HIV	0.00149	ADCYAP1	1
Cell Morphology	Size of pituitary cancer cell lines	0.00149	ADCYAP1	1
Nervous System Development and Function	Regulation of superior cervical ganglion	0.00149	ADCYAP1	1
Nervous System Development and Function,Organ Morphology,Organismal Development	Volume of cerebellar cortex	0.00149	ADCYAP1	1
Organismal Development	Delay in initiation of aging of testis	0.00149	ADCYAP1	1
Cellular Function and Maintenance,Nervous System Development and Function	Function of satellite cells	0.00149	MSTN	1
Cell-To-Cell Signaling and Interaction,Nervous System Development and Function	Activation of trigeminovascular neuron	0.00149	ADCYAP1	1
Cancer,Cell-To-Cell Signaling and Interaction,Cellular Growth and Proliferation,Organismal Injury and Abnormalities,Tumor Morphology	Induction of neuroblastoma cells	0.00149	ADCYAP1	1
Embryonic Development,Organ Development,Organismal Development,Skeletal and Muscular System Development and Function,Tissue Development	Growth of anterior tibial muscle	0.00149	MSTN	1
Connective Tissue Development and Function	Quantity of brown fat pad	0.00149	MSTN	1
Cell Morphology,Cell-To-Cell Signaling and Interaction,Nervous System Development and Function	Plasticity of synapse	0.00154	BDNF,Creb,Mapk,mGLUR Group I,Neurotrophin,P2RX3,PCDH8	7
Cancer,Cellular Movement,Organismal Injury and Abnormalities	Invasion of endothelial cells	0.00155	BDNF,MMP9,PI3K (complex)	3
Organ Development,Skeletal and Muscular System Development and Function	Function of skeletal muscle	0.00155	LAMA2,MMP9,MSTN	3
Cancer,Endocrine System Disorders,Organismal Injury and Abnormalities,Reproductive System Disease	Pituitary gland adenoma	0.00158	BDNF,FSH,IGF2,MMP9	4
Cell Morphology,Cell-To-Cell Signaling and Interaction,Cellular Assembly and Organization	Morphology of intercellular junctions	0.00158	BDNF,COL13A1,LAMA2,Neurotrophin	4
Cell-To-Cell Signaling and Interaction,Nervous System Development and Function	Long term synaptic depression	0.00163	BDNF,ERK1/2,mGLUR Group I,MMP9,NTSR2,P38 MAPK	6
Neurological Disease	Gait disturbance	0.00165	IGF2,LAMA2,NTSR2	3
Infectious Diseases	Infection of breast cancer cell lines	0.0017	folic acid	1
Cell Death and Survival,Nervous System Development and Function	Cell viability of granule cells	0.00171	ADCYAP1,BDNF,Igf,PI3K (complex)	4
Cardiovascular System Development and Function,Nervous System Development and Function,Organ Morphology,Tissue Morphology	Permeability of blood-brain barrier	0.00178	Creb,LAMA2,MMP9	3
Amino Acid Metabolism,Molecular Transport,Small Molecule Biochemistry	Transport of amino acids	0.00178	ADCYAP1,BDNF,ERK,folic acid	4
Cellular Development,Embryonic Development,Organismal Development	Differentiation of embryonic cells	0.00182	BDNF,ERK,IGF2,LAMA2,MMP9,P38 MAPK	6
Embryonic Development,Organismal Development	Growth of blastocyst	0.00182	IGF2,PCSK4	2
Nervous System Development and Function,Tissue Morphology	Quantity of neuroglia	0.00184	BDNF,LAMA2,MMP9	3
Neurological Disease	Tremor	0.00185	BDNF,COL13A1,MMP9	3
Cell Morphology,Organ Development,Organ Morphology,Skeletal and Muscular System Development and Function,Tissue Morphology	Size of skeletal muscle cells	0.00186	LAMA2,MSTN	2
Cellular Movement	Invasion of lung cancer cell lines	0.00187	BDNF,ERK,folic acid,MMP9	4
Cellular Development	Differentiation of cardiac stem cells	0.00191	MMP9	1
Cardiovascular System Development and Function,Connective Tissue Development and Function,Organismal Development,Skeletal and Muscular System Development and Function,Tissue Development	Delay in vascularization of epiphyseal growth plate	0.00191	MMP9	1
Cardiovascular System Development and Function,Cell-To-Cell Signaling and Interaction	Penetration of endothelial cells	0.00191	MMP9	1
Cellular Function and Maintenance,Infectious Diseases	Endocytosis of HIV-1	0.00191	MMP9	1
Cell Death and Survival	Delay in apoptosis of chondrocytes	0.00191	MMP9	1
Neurological Disease	Forgetting	0.00191	IGF2	1
Cellular Compromise	Degradation of senile plaques	0.00191	MMP9	1
Cell-To-Cell Signaling and Interaction,Embryonic Development	Activation of trophoblast cells	0.00191	Akt,IGF2	2
Connective Tissue Disorders,Developmental Disorder,Hereditary Disorder,Organismal Injury and Abnormalities,Skeletal and Muscular Disorders	Metaphyseal anadysplasia type 2	0.00191	MMP9	1
Cell Cycle	Arrest in G2/M phase transition of rhabdomyosarcoma cell lines	0.00191	IGF2	1
Organ Morphology,Organismal Injury and Abnormalities,Tissue Morphology,Visual System Development and Function	Permeability of corneal epithelial tissue	0.00191	MMP9	1
Cellular Movement	Cellular infiltration of heart	0.00191	MMP9	1
Cellular Development	Dedifferentiation of keratinocytes	0.00191	MMP9	1
Cell Cycle,Skeletal and Muscular System Development and Function	Arrest in G2/M phase transition of muscle cell lines	0.00191	IGF2	1
Connective Tissue Disorders,Developmental Disorder,Gastrointestinal Disease,Hereditary Disorder,Organismal Development,Organismal Injury and Abnormalities,Skeletal and Muscular Disorders	Severe growth restriction with distinctive facies	0.00191	IGF2	1
Cell Death and Survival,Endocrine System Development and Function,Endocrine System Disorders,Gastrointestinal Disease,Organ Morphology,Organismal Injury and Abnormalities	Quantity of apoptotic islet cells	0.00191	IGF2	1
Cardiovascular Disease,Inflammatory Response,Organismal Injury and Abnormalities	Inflammation of infarct	0.00191	MMP9	1
Gastrointestinal Disease,Immunological Disease,Inflammatory Disease,Inflammatory Response,Organismal Injury and Abnormalities	Allergic inflammation of intestine	0.00191	IGF2	1
Neurological Disease,Organismal Injury and Abnormalities	Influenza-associated febrile seizure	0.00191	MMP9	1
Tissue Morphology	Loss of lumen	0.00191	MMP9	1
Cellular Development,Cellular Growth and Proliferation,Embryonic Development,Organismal Development,Tissue Morphology	Quantity of glycogen cells	0.00191	IGF2	1
Cardiac Degeneration,Cardiovascular Disease,Organismal Injury and Abnormalities,Skeletal and Muscular Disorders	Myocytolysis of heart	0.00191	MMP9	1
Organ Development	Remodeling of liver	0.00191	MMP9	1
Neurological Disease,Skeletal and Muscular Disorders	Tremor of paw	0.00191	MMP9	1
Cellular Function and Maintenance,Cellular Movement,Endocrine System Development and Function	Localization of beta islet cells	0.00191	IGF2	1
Organismal Injury and Abnormalities,Tissue Morphology	Hypertrophy of splenic lymph follicle	0.00191	MMP9	1
Ophthalmic Disease,Organismal Injury and Abnormalities	Desquamation of corneal epithelial tissue	0.00191	MMP9	1
Cellular Movement	Release of progenitor cells	0.00191	MMP9	1
Cardiovascular Disease,Neurological Disease,Organismal Injury and Abnormalities	Focal cerebral ischemia	0.00191	MMP9	1
Cancer,Connective Tissue Disorders,Organismal Injury and Abnormalities,Skeletal and Muscular Disorders	Hyperplasia of osteocartilaginous tissue	0.00191	MMP9	1
Cell Cycle	Arrest in G0/G1 phase transition of brain cancer cell lines	0.00191	MMP9	1
Inflammatory Disease,Organismal Injury and Abnormalities,Respiratory Disease	Systemic sclerosis related pulmonary fibrosis	0.00191	IGF2	1
Connective Tissue Development and Function,Skeletal and Muscular System Development and Function,Tissue Development	Delay in ossification of epiphyseal growth plate	0.00191	MMP9	1
Organismal Injury and Abnormalities	Ulcer	0.00195	COL13A1,folic acid,MMP9	3
Cell-To-Cell Signaling and Interaction,Cellular Assembly and Organization	Fusion of cells	0.002	ERK1/2,IGF2,LAMA2,MSTN	4
Endocrine System Development and Function,Lipid Metabolism,Small Molecule Biochemistry,Vitamin and Mineral Metabolism	Steroidogenesis of hormone	0.00201	ADCYAP1,ERK,FSH,IGF2,MMP9,PI3K (complex)	6
Cell Death and Survival	Cell viability of central nervous system cells	0.00203	ADCYAP1,Akt,BDNF,Igf,IGF2,Neurotrophin,PI3K (complex)	7
Behavior	Emotional behavior	0.00208	ADCYAP1,Akt,BDNF,estrogen receptor,MMP9,NFkB (complex),P2RX3	7
Cell Death and Survival	Cell death of retinal ganglion cells	0.0021	BDNF,MMP9,Neurotrophin	3
Lipid Metabolism,Small Molecule Biochemistry,Vitamin and Mineral Metabolism	Synthesis of steroid	0.00211	ADCYAP1,Akt,BDNF,ERK,FSH,IGF2,MMP9,PI3K (complex)	8
Cell Morphology,Organ Morphology,Skeletal and Muscular System Development and Function,Tissue Morphology	Size of muscle cells	0.00211	Akt,BDNF,LAMA2,MSTN	4
Cell Death and Survival	Recovery of cells	0.00211	BDNF,Creb,MMP9	3
Cardiovascular System Development and Function,Organismal Development,Tissue Morphology	Vasodilation of brachial artery	0.00212	folic acid	1
Cell Death and Survival	Apoptosis of colonic mucosa	0.00212	folic acid	1
Cell-To-Cell Signaling and Interaction,Cellular Assembly and Organization,Nervous System Development and Function	Modulation of synapse	0.00212	PCDH8	1
Tissue Development	Proliferation of colonic mucosa	0.00212	folic acid	1
Cellular Movement,Embryonic Development	Movement of mesenchymal cells	0.00212	LAMA2,MMP9	2
Reproductive System Development and Function	Reproduction	0.00218	estrogen receptor,IGF2,PCSK4	3
Cell-To-Cell Signaling and Interaction,Nervous System Development and Function	Long-term potentiation	0.00219	BDNF,Creb,ERK,ERK1/2,estrogen receptor,IGF2,Mapk,MMP9,Neurotrophin,NFkB (complex),NRG (family),P38 MAPK,PCDH8,PI3K (complex)	14
Cellular Development,Cellular Growth and Proliferation,Organ Development,Skeletal and Muscular System Development and Function,Tissue Development	Proliferation of myoblasts	0.00219	BDNF,ERK,MSTN	3
Cancer,Cell Death and Survival,Organismal Injury and Abnormalities,Tumor Morphology	Apoptosis of chronic lymphocytic leukemia cells	0.00222	Akt,BDNF,NTSR2,PI3K (complex)	4
Cell Death and Survival	Cell death of neuroglia	0.00226	BDNF,ERK,LAMA2,MMP9,Neurotrophin,NFkB (complex),P38 MAPK,PI3K (complex)	8
Cellular Development,Embryonic Development,Nervous System Development and Function,Organ Development,Organismal Development,Tissue Development	Maturation of medium spiny neurons	0.00233	BDNF	1
Hereditary Disorder,Nutritional Disease,Organismal Injury and Abnormalities,Psychological Disorders	Susceptibility to bulimia nervosa type 2	0.00233	BDNF	1
Renal and Urological System Development and Function	Hyperactivation of urinary bladder	0.00233	BDNF	1
Cell Morphology,Cellular Development,Cellular Growth and Proliferation,Nervous System Development and Function,Organismal Development,Tissue Development	Morphogenesis of interneurons	0.00233	BDNF	1
Organismal Development	Volume of cerebrospinal fluid	0.00233	BDNF	1
Digestive System Development and Function,Organ Morphology,Organismal Development,Tissue Morphology	Size of fungiform papillae	0.00233	BDNF	1
Cell-To-Cell Signaling and Interaction,Nervous System Development and Function	Action potential of dopaminergic neurons	0.00233	BDNF	1
Cell Morphology,Nervous System Development and Function,Neurological Disease,Tissue Morphology	Abnormal morphology of adrenergic neurons	0.00233	BDNF	1
Organismal Functions	Organismal shaking of mice	0.00233	BDNF	1
Cell Death and Survival	Apoptosis of sperm	0.00233	BDNF	1
Cellular Development,Nervous System Development and Function,Tissue Development	Differentiation of striatonigral neurons	0.00233	BDNF	1
Cellular Function and Maintenance,Nervous System Development and Function	Regulation of cortical neurons	0.00233	BDNF	1
Nervous System Development and Function,Tissue Morphology	Quantity of nodose ganglion neurons	0.00233	BDNF	1
Cellular Assembly and Organization,Cellular Movement,Nervous System Development and Function	Rearrangement of axons	0.00233	BDNF	1
Hereditary Disorder,Neurological Disease,Nutritional Disease,Organismal Injury and Abnormalities,Psychological Disorders	Susceptibility to anorexia nervosa type 2	0.00233	BDNF	1
Cell-To-Cell Signaling and Interaction,Nervous System Development and Function	Response of retinal ganglion cells	0.00233	BDNF	1
Auditory and Vestibular System Development and Function,Auditory Disease,Cell Morphology,Nervous System Development and Function,Neurological Disease,Organ Morphology,Organismal Development,Organismal Injury and Abnormalities,Tissue Morphology	Abnormal morphology of type I vestibular hair cells	0.00233	BDNF	1
Cell Death and Survival,Nervous System Development and Function	Survival of mesencephalic neurons	0.00233	BDNF	1
Behavior,Nervous System Development and Function	Declarative memory	0.00233	BDNF	1
Cellular Assembly and Organization,Cellular Function and Maintenance,Nervous System Development and Function,Tissue Morphology	Quantity of collateral branches	0.00233	BDNF	1
Carbohydrate Metabolism,Molecular Transport,Small Molecule Biochemistry	Deposition of chondroitin sulfate proteoglycan	0.00233	BDNF	1
Digestive System Development and Function,Embryonic Development,Organ Development,Organismal Development,Tissue Development	Development of tongue papilla	0.00233	BDNF	1
Cell Morphology,Nervous System Development and Function,Skeletal and Muscular System Development and Function	Innervation of airway smooth muscle cells	0.00233	BDNF	1
Cell-To-Cell Signaling and Interaction,Nervous System Development and Function	Synaptic transmission of GABA	0.00233	BDNF	1
Cell Morphology,Endocrine System Development and Function,Nervous System Development and Function	Innervation of pineal gland	0.00233	BDNF	1
Cellular Movement,Hematological System Development and Function	Chemokinesis of hematopoietic cells	0.00233	BDNF	1
Hereditary Disorder,Neurological Disease,Organismal Injury and Abnormalities,Psychological Disorders,Skeletal and Muscular Disorders	Huntingtons disease grade 2 Huntington disease	0.00233	BDNF	1
Cellular Movement,Nervous System Development and Function	Chemokinesis of granule cells	0.00233	BDNF	1
Cell-To-Cell Signaling and Interaction,Cellular Function and Maintenance,Nervous System Development and Function	Discharge of granule cells	0.00233	BDNF	1
Cellular Compromise,Neurological Disease,Organismal Injury and Abnormalities	Atrophy of striatopallidal neurons	0.00233	BDNF	1
Embryonic Development,Nervous System Development and Function,Organ Development,Organismal Development,Tissue Development	Formation of internal granular layer of cerebellum	0.00233	BDNF	1
Cellular Assembly and Organization	Targeting of liposome	0.00233	folic acid	1
Cellular Function and Maintenance,Nervous System Development and Function,Tissue Development	Hyperfunction of dopaminergic neurons	0.00233	BDNF	1
Cell Morphology,Cellular Movement,Nervous System Development and Function	Innervation of sympathetic preganglionic neurons	0.00233	BDNF	1
Cellular Compromise,Neurological Disease,Organismal Injury and Abnormalities	Dysfunction of dopaminergic neurons	0.00233	BDNF	1
Gastrointestinal Disease,Organismal Injury and Abnormalities	Bowel urgency	0.00233	BDNF	1
Cellular Development,Cellular Growth and Proliferation,Nervous System Development and Function,Organ Development,Tissue Development	Proliferation of striatal neurons	0.00233	BDNF	1
Cellular Function and Maintenance,Nervous System Development and Function,Tissue Development	Function of serotonergic neurons	0.00233	BDNF	1
Cellular Assembly and Organization,Nervous System Development and Function,Tissue Morphology	Density of intraganglionic laminar ending	0.00233	BDNF	1
Cell-To-Cell Signaling and Interaction,Cellular Growth and Proliferation,Embryonic Development	Induction of mesenchymal stem cells	0.00233	BDNF	1
Cell Death and Survival,Nervous System Development and Function	Survival of vestibular ganglion neurons	0.00233	BDNF	1
Amino Acid Metabolism,Small Molecule Biochemistry	Neurotoxicity of L-glutamic acid	0.00233	BDNF	1
Digestive System Development and Function,Organ Morphology	Quantity of fungiform papillae	0.00233	BDNF	1
Cell Death and Survival,Nervous System Development and Function	Survival of indirect pathway medium spiny projection neurons	0.00233	BDNF	1
Cell Death and Survival,Nervous System Development and Function	Survival of projection neurons	0.00233	BDNF	1
Cellular Compromise,Neurological Disease,Organismal Injury and Abnormalities	Atrophy of striatonigral neurons	0.00233	BDNF	1
Cell Morphology,Cellular Assembly and Organization,Organismal Injury and Abnormalities,Tissue Morphology	Hypertrophy of perikaryon	0.00233	BDNF	1
Cell Death and Survival,Nervous System Development and Function	Survival of striatonigral neurons	0.00233	BDNF	1
Cell-To-Cell Signaling and Interaction,Nervous System Development and Function	Long-term potentiation of brain	0.00237	BDNF,Creb,ERK1/2,estrogen receptor,IGF2,Mapk,NFkB (complex),P38 MAPK,PCDH8,PI3K (complex)	10
Psychological Disorders	Hyperactive behavior	0.00238	ADCYAP1,BDNF,MMP9	3
Neurological Disease,Organismal Injury and Abnormalities	Neuropathic pain	0.0025	MMP9,P2RX3	2
Cellular Development,Cellular Growth and Proliferation	Cell proliferation of brain cancer cell lines	0.00252	BDNF,MMP9	2
Organismal Injury and Abnormalities,Skeletal and Muscular Disorders	Fibrosis of muscle	0.00254	MMP9,MSTN	2
Behavior	Flinching	0.00254	Akt,P2RX3	2
Cellular Development,Cellular Growth and Proliferation,Embryonic Development,Organ Development,Organismal Development,Reproductive System Development and Function,Tissue Development	Development of ova	0.00254	FSH,PCSK4	2
Cell Death and Survival	Regeneration of cells	0.00257	BDNF,IGF2,MMP9	3
Cellular Development,Embryonic Development,Organismal Development,Tissue Development	Differentiation of embryonic tissue	0.00261	BDNF,ERK,IGF2,LAMA2,Mapk,MMP9,NFkB (complex),NRG (family),P38 MAPK	9
Digestive System Development and Function,Gastrointestinal Disease,Organ Morphology,Organismal Development,Organismal Injury and Abnormalities	Abnormal morphology of colon	0.00267	BDNF,FEM1A	2
Nervous System Development and Function,Tissue Morphology	Quantity of oligodendrocytes	0.00267	BDNF,MMP9	2
Amino Acid Metabolism,Small Molecule Biochemistry	Release of glutamine	0.00276	BDNF	1
Cellular Movement	Chemorepulsion of growth cone	0.00276	BDNF	1
Organismal Development	Development of genitourinary system	0.00276	ADCYAP1,BDNF,estrogen receptor,folic acid,FSH,IGF2,MMP9,MSTN,NFkB (complex),PCSK4,PI3K (complex)	11
Cell-To-Cell Signaling and Interaction,Cellular Assembly and Organization,Embryonic Development,Organ Development,Organismal Development,Skeletal and Muscular System Development and Function,Tissue Development	Fusion of myoblasts	0.00279	LAMA2,MSTN	2
Nervous System Development and Function,Tissue Development	Myelination of nervous tissue	0.00283	Akt,BDNF,LAMA2	3
Connective Tissue Development and Function,Connective Tissue Disorders,Organ Morphology,Organismal Development,Organismal Injury and Abnormalities,Skeletal and Muscular Disorders,Skeletal and Muscular System Development and Function,Tissue Development	Abnormal morphology of short femur	0.00294	MMP9,MSTN	2
Cell Morphology,Cellular Function and Maintenance	Depolarization of neuroblastoma cell lines	0.00297	BDNF	1
Cell-To-Cell Signaling and Interaction,Nervous System Development and Function	Aggregation of Cajal-Retzius neurons	0.00297	BDNF	1
Behavior,Organismal Functions	Backward walking	0.00297	MMP9	1
Cell-To-Cell Signaling and Interaction,Nervous System Development and Function	Long term synaptic depression of visual cortex	0.00297	BDNF	1
Cell Death and Survival	Cell death of photoreceptors	0.00298	ADCYAP1,BDNF,Neurotrophin	3
Cell-To-Cell Signaling and Interaction,Nervous System Development and Function	Activation of neuroglia	0.00307	BDNF,MMP9,MSTN,NFkB (complex),NRG (family),P38 MAPK	6
Endocrine System Development and Function,Molecular Transport,Small Molecule Biochemistry	Abnormal quantity of hormone	0.00308	IGF2,MSTN	2
Organismal Injury and Abnormalities	Discomfort	0.00312	BDNF,ERK1/2,estrogen receptor,folic acid,MMP9,Neurotrophin,P2RX3	7
Organismal Injury and Abnormalities,Tissue Morphology	Volume of lesion	0.00317	ADCYAP1,Akt,BDNF,MMP9,P38 MAPK	5
Organismal Functions	Flow of cerebrospinal fluid	0.00318	5-hydroxyindol-3-acetic acid	1
Skeletal and Muscular System Development and Function	Inhibition of pyloric sphincter	0.00318	ADCYAP1	1
Cell Morphology,Organ Morphology,Organismal Injury and Abnormalities,Skeletal and Muscular Disorders,Skeletal and Muscular System Development and Function,Tissue Morphology	Hypertrophy of levator ani muscle	0.00318	MSTN	1
Skeletal and Muscular System Development and Function	Mass of Pectoral muscle	0.00318	MSTN	1
Cell-To-Cell Signaling and Interaction,Nervous System Development and Function	Activation of parasympathetic nerve	0.00318	ADCYAP1	1
Organ Development,Organ Morphology,Organismal Development,Skeletal and Muscular System Development and Function	Mass of triceps brachii muscle	0.00318	MSTN	1
Reproductive System Development and Function	Fertility of sperm	0.00318	PCSK4	1
Cardiovascular System Development and Function,Cell Morphology,Nervous System Development and Function	Electrical capacitance of neurons	0.00318	P2RX3	1
Organ Development,Reproductive System Development and Function	Growth of placenta	0.00318	IGF2	1
Nervous System Development and Function	Maintenance of nervous system	0.00318	BDNF	1
Cell-To-Cell Signaling and Interaction,Nervous System Development and Function	Long term synaptic depression of hippocampus	0.00331	BDNF,mGLUR Group I,MMP9	3
Cellular Assembly and Organization,Cellular Function and Maintenance,Nervous System Development and Function,Tissue Morphology	Quantity of primary dendrite	0.00339	BDNF	1
Embryonic Development,Organ Development,Organismal Development,Respiratory System Development and Function,Tissue Development	Development of alveolar epithelium	0.00339	IGF2	1
Cell Morphology,Tissue Morphology	Abnormal morphology of basal lamina	0.00339	LAMA2	1
Carbohydrate Metabolism,Small Molecule Biochemistry	Molecular cleavage of chondroitin sulfate proteoglycan	0.00339	MMP9	1
Cardiovascular System Development and Function,Organ Morphology,Organismal Development,Renal and Urological System Development and Function,Renal Dilation,Tissue Morphology	Vasodilation of renal artery	0.00339	MMP9,PI3K (complex)	2
Cancer,Organismal Injury and Abnormalities,Respiratory Disease	Formation of pulmonary metastasis	0.00339	MMP9	1
Cellular Assembly and Organization,Cellular Function and Maintenance,Nervous System Development and Function,Tissue Morphology	Quantity of basal dendrites	0.00339	BDNF	1
Cellular Compromise	Acidification of intracellular space	0.00339	folic acid	1
Cell Death and Survival	Delay in cell death of photoreceptors	0.00339	BDNF	1
Cardiovascular System Development and Function	Proliferation of capillary vessel	0.00339	MMP9	1
Connective Tissue Disorders,Organ Morphology,Organismal Injury and Abnormalities,Skeletal and Muscular Disorders,Tissue Morphology	Destruction of tarsal bone	0.00339	MSTN	1
Cell-To-Cell Signaling and Interaction,Cellular Growth and Proliferation,Skeletal and Muscular System Development and Function	Stimulation of myoblasts	0.00339	MSTN	1
Cardiovascular Disease	Cystic medial degeneration	0.00339	MMP9	1
Cellular Function and Maintenance,Cellular Movement,Endocrine System Development and Function	Localization of alpha islet cells	0.00339	IGF2	1
Cellular Development	Dedifferentiation of cells	0.00347	ERK,IGF2,MMP9,NFkB (complex)	4
Liver Cirrhosis	Advanced stage cirrhosis	0.00698	folic acid	1
Gastrointestinal Disease,Hepatic System Disease,Liver Cirrhosis,Organismal Injury and Abnormalities,Psychological Disorders	Alcoholic cirrhosis	0.0112	MMP9	1
Cardiac Proliferation,Cardiovascular System Development and Function,Cellular Development,Cellular Growth and Proliferation,Embryonic Development,Organ Development,Organismal Development,Skeletal and Muscular System Development and Function,Tissue Development	Proliferation of cardiomyocytes	0.0118	ERK1/2,IGF2,MSTN,P38 MAPK	4
Cardiac Damage,Cardiovascular Disease,Organismal Injury and Abnormalities	Rupture of heart	0.012	MMP9	1
Cell Death and Survival,Cellular Development,Digestive System Development and Function,Hepatic System Development and Function,Liver Regeneration,Organ Morphology,Tissue Development,Tissue Morphology	Regeneration of hepatocytes	0.0158	MMP9	1
Cardiovascular Disease,Congenital Heart Anomaly,Developmental Disorder,Organismal Injury and Abnormalities	Congenital malformation of heart	0.0162	folic acid	1
Decreased Levels of Albumin	Decreased excretion of albumin	0.0185	folic acid	1
Cardiac Stenosis,Cardiovascular Disease,Organismal Injury and Abnormalities	Calcific aortic valve stenosis	0.0196	MMP9	1
Cardiac Stenosis,Cardiovascular Disease,Organismal Injury and Abnormalities	Non-rheumatic aortic stenosis	0.0218	MMP9	1
Organismal Injury and Abnormalities,Renal and Urological Disease,Renal Damage,Renal Tubule Injury	Damage of tubulointerstitium	0.0262	folic acid	1
Cardiac Inflammation,Cardiovascular Disease,Immunological Disease,Inflammatory Disease,Organismal Injury and Abnormalities	Experimental autoimmune myocarditis	0.032	MMP9	1
Cell Death and Survival,Organismal Injury and Abnormalities,Renal and Urological Disease,Renal Necrosis/Cell Death	Apoptosis of renal tubular epithelial cells	0.0379	folic acid	1
Cardiac Fibrosis,Cardiovascular Disease,Organismal Injury and Abnormalities,Skeletal and Muscular Disorders	Fibrosis of myocardium	0.0422	MMP9	1
Cell Death and Survival,Gastrointestinal Disease,Hepatic System Disease,Liver Necrosis/Cell Death,Organismal Injury and Abnormalities	Apoptosis of hepatic stellate cells	0.0422	MMP9,NFkB (complex)	2
Cardiac Dilation,Cardiovascular System Development and Function,Organ Morphology	Dilation of left ventricle	0.0422	MMP9	1
Cardiac Dysfunction,Cardiovascular Disease,Organismal Injury and Abnormalities	Dysfunction of left ventricle	0.0491	MMP9	1
Digestive System Development and Function,Gastrointestinal Disease,Hepatic System Development and Function,Hepatic System Disease,Inflammatory Disease,Inflammatory Response,Liver Inflammation/Hepatitis,Organ Development,Organismal Injury and Abnormalities	Acute hepatitis	0.0538	MMP9	1
Developmental Disorder,Organ Morphology,Organismal Development,Organismal Injury and Abnormalities,Renal and Urological Disease,Renal and Urological System Development and Function,Renal Hypoplasia	Agenesis of kidney	0.0586	MSTN	1
Cancer,Gastrointestinal Disease,Hepatic System Disease,Liver Hyperplasia/Hyperproliferation,Organismal Injury and Abnormalities	Hepatocellular adenoma	0.06	IGF2	1
Cell Death and Survival,Organismal Injury and Abnormalities,Renal and Urological Disease,Renal Necrosis/Cell Death	Apoptosis of tubular cells	0.0763	ERK,folic acid	2
Cardiac Infarction,Cardiovascular Disease,Organismal Injury and Abnormalities,Skeletal and Muscular Disorders	Myocardial infarction	0.0819	ERK,folic acid,MMP9,NFkB (complex)	4
Glomerular Injury,Kidney Failure,Organismal Injury and Abnormalities,Renal and Urological Disease,Renal Fibrosis	Interstitial fibrosis of kidney	0.0863	folic acid	1
Liver Cirrhosis	Cirrhosis	0.0873	folic acid,FSH,MMP9	3
Cellular Development,Cellular Growth and Proliferation,Organ Development,Renal and Urological System Development and Function,Renal Proliferation	Proliferation of mesangial cells	0.0969	IGF2,Mapk,PI3K (complex)	3
Cell-To-Cell Signaling and Interaction,Connective Tissue Development and Function,Hepatic System Development and Function,Liver Fibrosis	Activation of hepatic stellate cells	0.1	ERK1/2,MMP9,NFkB (complex),P38 MAPK	4
Cardiac Dilation,Cardiac Dysfunction,Cardiac Enlargement,Cardiovascular Disease,Cardiovascular System Development and Function,Organ Morphology,Organismal Development,Organismal Injury and Abnormalities,Skeletal and Muscular Disorders	Left ventricular dilation	0.105	MMP9	1
Cardiovascular Disease,Heart Failure,Organismal Injury and Abnormalities	Failure of heart	0.109	folic acid,MMP9	2
Cellular Development,Cellular Growth and Proliferation,Organ Development,Renal and Urological System Development and Function,Renal Proliferation	Proliferation of glomerular cells	0.114	Creb,IGF2,Mapk,PI3K (complex)	4
Cardiac Damage,Cardiovascular Disease,Organismal Injury and Abnormalities	Damage of heart	0.124	ERK,ERK1/2,Mapk,MMP9,NFkB (complex),P38 MAPK	6
Organismal Injury and Abnormalities,Renal and Urological Disease,Renal Hydronephrosis	Hydronephrosis	0.131	MMP9	1
Increased Levels of Alkaline Phosphatase	Increased activation of alkaline phosphatase	0.137	IGF2	1
Digestive System Development and Function,Hepatic System Development and Function,Liver Regeneration,Organ Morphology	Liver Regeneration	0.14	MMP9,NFkB (complex)	2
Inflammatory Disease,Inflammatory Response,Organismal Injury and Abnormalities,Renal and Urological Disease,Renal Inflammation,Renal Nephritis	Nephritis	0.142	Akt,folic acid,MMP9,NFkB (complex),P38 MAPK	5
Digestive System Development and Function,Gastrointestinal Disease,Hepatic System Development and Function,Hepatic System Disease,Infectious Diseases,Inflammatory Disease,Inflammatory Response,Liver Inflammation/Hepatitis,Organ Development,Organismal Injury and Abnormalities	Chronic viral hepatitis	0.173	MMP9	1
Cell Death and Survival,Organismal Injury and Abnormalities,Renal and Urological Disease,Renal Necrosis/Cell Death	Apoptosis of kidney cells	0.176	Creb,ERK,ERK1/2,folic acid,P38 MAPK	5
Cardiac Arrythmia,Cardiovascular Disease,Organismal Injury and Abnormalities,Skeletal and Muscular Disorders	Atrial fibrillation	0.206	MMP9	1
Cancer,Gastrointestinal Disease,Hepatic System Disease,Hepatocellular carcinoma,Liver Hyperplasia/Hyperproliferation,Organismal Injury and Abnormalities	Hepatocellular carcinoma	0.225	BDNF,estrogen receptor,IGF2,MMP9,NFkB (complex)	5
Cardiac Enlargement,Cardiovascular System Development and Function,Organ Morphology,Organismal Development	Enlargement of left ventricle	0.229	Akt,MMP9	2
Cardiac Enlargement,Cardiovascular Disease,Cardiovascular System Development and Function,Cell Morphology,Organ Morphology,Organismal Development,Organismal Injury and Abnormalities,Skeletal and Muscular Disorders,Skeletal and Muscular System Development and Function,Tissue Morphology	Hypertrophy of cardiomyocytes	0.244	Akt,MMP9,NFkB (complex),P38 MAPK,PI3K (complex)	5
Gastrointestinal Disease,Hepatic System Disease,Liver Damage,Organismal Injury and Abnormalities	Hepatic injury	0.246	MMP9,NFkB (complex),PI3K (complex)	3
Glomerular Injury,Organismal Injury and Abnormalities,Renal and Urological Disease	Glomerulosclerosis	0.247	folic acid,P38 MAPK	2
Cellular Development,Cellular Growth and Proliferation,Digestive System Development and Function,Hepatic System Development and Function,Liver Proliferation,Organ Development,Tissue Development	Proliferation of hepatocytes	0.285	Akt,IGF2,NFkB (complex)	3
Cardiac Dysfunction,Cardiovascular Disease,Organismal Injury and Abnormalities	Left ventricular dysfunction	0.293	Akt,MMP9	2
Cardiac Enlargement,Cardiovascular System Development and Function,Organ Morphology,Organismal Development	Enlargement of heart ventricle	0.301	Akt,MMP9,PI3K (complex)	3
Gastrointestinal Disease,Hepatic System Disease,Liver Cirrhosis,Organismal Injury and Abnormalities	Cirrhosis of liver	0.301	FSH,MMP9	2
Cell Death and Survival,Gastrointestinal Disease,Hepatic System Disease,Liver Necrosis/Cell Death,Organismal Injury and Abnormalities	Apoptosis of liver cells	0.315	Creb,ERK,ERK1/2,Mapk,MMP9,NFkB (complex),PI3K (complex)	7
Organismal Injury and Abnormalities,Renal and Urological Disease,Renal Damage	Damage of kidney	0.325	Creb,folic acid	2
Cellular Development,Cellular Growth and Proliferation,Digestive System Development and Function,Hepatic System Development and Function,Liver Proliferation,Organ Development	Proliferation of liver cells	0.347	Akt,ERK,ERK1/2,Igf,IGF2,NFkB (complex),PI3K (complex)	7
Kidney Failure,Organismal Injury and Abnormalities,Renal and Urological Disease	Failure of kidney	0.392	folic acid,P38 MAPK	2
Cell Death and Survival,Organismal Injury and Abnormalities,Renal and Urological Disease,Renal Necrosis/Cell Death	Apoptosis of kidney cell lines	0.399	Akt,ERK,estrogen receptor,folic acid,P38 MAPK,PI3K (complex)	6
Glomerular Injury,Inflammatory Disease,Inflammatory Response,Organismal Injury and Abnormalities,Renal and Urological Disease,Renal Inflammation,Renal Nephritis	Glomerulonephritis	0.405	Akt,MMP9,NFkB (complex),P38 MAPK	4
Cancer,Gastrointestinal Disease,Hepatic System Disease,Liver Hyperplasia/Hyperproliferation,Organismal Injury and Abnormalities	Liver cancer	0.412	ADCYAP1,Akt,BDNF,COL13A1,estrogen receptor,IGF2,LAMA2,miR-132-3p (and other miRNAs w/seed AACAGUC),MMP9,NFkB (complex),PCDH8	11
Cardiac Arteriopathy,Cardiovascular Disease,Organismal Injury and Abnormalities	Disorder of coronary artery	0.43	folic acid	1
Gastrointestinal Disease,Hepatic System Disease,Liver Steatosis,Metabolic Disease,Organismal Injury and Abnormalities	Hepatic steatosis	0.481	ADCYAP1	1
Digestive System Development and Function,Gastrointestinal Disease,Hepatic System Development and Function,Hepatic System Disease,Inflammatory Disease,Inflammatory Response,Liver Inflammation/Hepatitis,Organ Development,Organismal Injury and Abnormalities	Inflammation of liver	0.52	MMP9,NFkB (complex)	2
Cardiac Enlargement,Cardiovascular Disease,Cardiovascular System Development and Function,Organ Morphology,Organismal Development,Organismal Injury and Abnormalities	Hypertrophy of heart	0.543	Akt,ERK1/2,MMP9,NFkB (complex),P38 MAPK,PI3K (complex)	6
Cancer,Gastrointestinal Disease,Hepatic System Disease,Liver Hyperplasia/Hyperproliferation,Organismal Injury and Abnormalities	Liver carcinoma	0.546	ADCYAP1,BDNF,COL13A1,estrogen receptor,IGF2,LAMA2,MMP9,NFkB (complex),PCDH8	9
Cell Death and Survival,Organismal Injury and Abnormalities,Renal and Urological Disease,Renal Necrosis/Cell Death	Cell death of kidney cells	0.561	Akt,Creb,ERK,ERK1/2,estrogen receptor,folic acid,P38 MAPK,PI3K (complex)	8
